# Supplementary material for: Anticipating different grips reduces bimanual end-state comfort: A tradeoff between goal-related and means-related planning processes
Source: PLoS One. 2018 Jan 8;13(1):e0190586. doi: 10.1371/journal.pone.0190586 (PMC5757994; doi:10.1371/journal.pone.0190586)
Supplement: S1 File — (TXT) [file pone.0190586.s002.txt]

Subj	trial	cond	task	path_LH	path_RH	cong	hand	path	grip_LH	grip_RH	ESC_LH	ESC_RH	BimESC	error	note	VICON	RT_LH	RGT_LH	GPT_LH	GA_RG_LH_max	GA_RG_LH_tmax	GA_RG_LH_abstmax	GA_LH_GRIP	RT_RH	RGT_RH	GPT_RH	GA_RG_RH_max	GA_RG_RH_tmax	GA_RG_RH_abstmax	GA_RH_GRIP	RG_onset_diff	RG_offset_diff	GP_onset_diff	GP_offset_diff
2	1	2	uni	NA	over	NA	right	over	NA	power	NA	no	NA	0		S02_01_01	0	0	0	0	0	0	0	390	750	1040	134	75	565	88	0	0	0	0
2	2	4	uni	NA	under	NA	right	under	NA	power	NA	yes	NA	0		S02_01_02	0	0	0	0	0	0	0	375	880	835	129	84	740	92	0	0	0	0
2	3	3	uni	under	NA	NA	left	under	power	NA	yes	NA	NA	0		S02_01_03	460	650	765	119	79	515	95	0	0	0	0	0	0	0	0	0	0	0
2	4	2	uni	NA	over	NA	right	over	NA	power	NA	no	NA	0		S02_01_04	0	0	0	0	0	0	0	460	615	1015	138	77	475	90	0	0	0	0
2	5	2	uni	NA	over	NA	right	over	NA	power	NA	no	NA	0		S02_01_05	0	0	0	0	0	0	0	370	625	1030	132	77	485	89	0	0	0	0
2	6	4	uni	NA	under	NA	right	under	NA	power	NA	yes	NA	0		S02_01_06	0	0	0	0	0	0	0	375	635	840	134	71	455	85	0	0	0	0
2	7	1	uni	over	NA	NA	left	over	power	NA	no	NA	NA	0		S02_01_07	425	650	980	121	82	535	86	0	0	0	0	0	0	0	0	0	0	0
2	8	1	uni	over	NA	NA	left	over	power	NA	no	NA	NA	0		S02_01_08	485	590	965	122	82	485	87	0	0	0	0	0	0	0	0	0	0	0
2	9	4	uni	NA	under	NA	right	under	NA	power	NA	yes	NA	0		S02_01_09	0	0	0	0	0	0	0	475	690	645	134	75	520	94	0	0	0	0
2	10	1	uni	over	NA	NA	left	over	power	NA	no	NA	NA	0		S02_01_10	390	590	820	122	81	485	92	0	0	0	0	0	0	0	0	0	0	0
2	11	3	uni	under	NA	NA	left	under	power	NA	yes	NA	NA	0		S02_01_11	410	520	675	124	77	405	88	0	0	0	0	0	0	0	0	0	0	0
2	12	3	uni	under	NA	NA	left	under	power	NA	yes	NA	NA	0		S02_01_12	375	535	580	125	78	425	93	0	0	0	0	0	0	0	0	0	0	0
2	13	4	uni	NA	under	NA	right	under	NA	power	NA	yes	NA	0		S02_01_13	0	0	0	0	0	0	0	425	605	600	133	81	495	97	0	0	0	0
2	14	1	uni	over	NA	NA	left	over	power	NA	no	NA	NA	0		S02_01_14	435	555	935	124	77	430	95	0	0	0	0	0	0	0	0	0	0	0
2	15	3	uni	under	NA	NA	left	under	power	NA	yes	NA	NA	0		S02_01_15	415	510	745	124	95	490	122	0	0	0	0	0	0	0	0	0	0	0
2	16	2	uni	NA	over	NA	right	over	NA	prec5	NA	yes	NA	0		S02_01_16	0	0	0	0	0	0	0	455	615	965	137	79	490	92	0	0	0	0
2	17	2	uni	NA	over	NA	right	over	NA	prec5	NA	yes	NA	0		S02_01_17	0	0	0	0	0	0	0	360	650	945	128	79	515	85	0	0	0	0
2	18	3	uni	under	NA	NA	left	under	power	NA	yes	NA	NA	0		S02_01_18	440	550	695	130	77	430	95	0	0	0	0	0	0	0	0	0	0	0
2	19	4	uni	NA	under	NA	right	under	NA	power	NA	yes	NA	0		S02_01_19	0	0	0	0	0	0	0	350	640	800	130	80	520	95	0	0	0	0
2	20	1	uni	over	NA	NA	left	over	power	NA	no	NA	NA	0		S02_01_20	395	560	935	125	76	430	90	0	0	0	0	0	0	0	0	0	0	0
2	21	6	bim	over	under	incong	both	ou	power	power	no	yes	ESC_RH	0		S02_02_01	390	920	1015	123	79	725	91	355	875	830	133	73	640	92	35	80	80	265
2	22	6	bim	over	under	incong	both	ou	power	power	no	yes	ESC_RH	0		S02_02_02	420	770	990	125	77	600	88	460	765	735	134	74	570	98	-40	-35	-40	215
2	23	6	bim	over	under	incong	both	ou	power	power	no	yes	ESC_RH	0		S02_02_03	395	925	1130	121	76	705	93	405	960	1020	129	69	670	90	-10	-45	-15	95
2	24	7	bim	under	under	cong	both	uu	power	power	yes	yes	BimESC	0		S02_02_04	480	665	750	118	80	540	93	445	680	770	123	81	555	94	35	20	20	0
2	25	8	bim	under	over	incong	both	uo	power	power	yes	no	ESC_LH	0		S02_02_05	490	925	855	122	73	675	92	445	925	1200	127	77	710	88	45	45	45	-300
2	26	8	bim	under	over	incong	both	uo	power	prec5	yes	yes	BimESC	0		S02_02_06	810	780	915	123	73	570	94	765	795	1145	122	76	605	80	45	30	30	-200
2	27	5	bim	over	over	cong	both	oo	prec5	prec5	yes	yes	BimESC	0		S02_02_07	565	845	1325	114	71	600	80	570	835	1200	112	69	575	78	-5	5	5	130
2	28	8	bim	under	over	incong	both	uo	power	prec5	yes	yes	BimESC	0		S02_02_08	485	830	845	121	79	660	91	550	725	1090	125	83	605	85	-65	40	40	-205
2	29	5	bim	over	over	cong	both	oo	power	power	no	no	Neither	0		S02_02_09	380	690	1235	118	80	555	91	380	665	1130	125	77	520	89	0	25	25	130
2	30	7	bim	under	under	cong	both	uu	power	power	yes	yes	BimESC	0		S02_02_10	415	870	1060	122	72	630	93	425	865	810	123	79	685	96	-10	-5	-5	245
2	31	5	bim	over	over	cong	both	oo	power	power	no	no	Neither	0		S02_02_11	355	740	1490	112	73	545	92	360	705	1110	119	74	525	92	-5	30	25	405
2	32	8	bim	under	over	incong	both	uo	power	power	yes	no	ESC_LH	0		S02_02_12	495	705	1010	123	78	550	93	505	695	890	128	76	530	89	-10	0	0	120
2	33	7	bim	under	under	cong	both	uu	power	power	yes	yes	BimESC	0		S02_02_13	465	720	890	110	79	570	96	460	715	795	117	80	580	95	5	10	10	105
2	34	7	bim	under	under	cong	both	uu	power	power	yes	yes	BimESC	0		S02_02_14	360	625	785	124	84	530	100	380	585	765	126	83	490	101	-20	20	20	40
2	35	6	bim	over	under	incong	both	ou	power	power	no	yes	ESC_RH	0		S02_02_15	335	960	980	118	70	670	93	350	1020	805	127	60	610	92	-15	-75	-60	115
2	36	8	bim	under	over	incong	both	uo	power	power	yes	no	ESC_LH	0		S02_02_16	375	810	730	114	75	610	94	375	700	1045	117	74	520	89	0	110	40	-275
2	37	7	bim	under	under	cong	both	uu	power	power	yes	yes	BimESC	0		S02_02_17	360	630	855	106	81	515	93	360	610	765	121	82	505	100	0	20	20	110
2	38	6	bim	over	under	incong	both	ou	power	power	no	yes	ESC_RH	0		S02_02_18	540	650	1000	116	75	495	92	560	645	770	129	77	500	93	-20	-15	-15	215
2	39	5	bim	over	over	cong	both	oo	power	power	no	no	Neither	0		S02_02_19	475	695	1370	117	73	510	91	495	655	1255	127	76	500	91	-20	20	30	145
2	40	5	bim	over	over	cong	both	oo	power	power	no	no	Neither	0		S02_02_20	285	705	1025	113	74	525	91	295	700	1130	125	71	495	92	-10	-5	-5	-110
3	1	4	uni	NA	under	NA	right	under	NA	power	NA	yes	NA	0		S03_01_01	0	0	0	0	0	0	0	520	685	785	134	67	465	99	0	0	0	0
3	2	1	uni	over	NA	NA	left	over	prec5	NA	yes	NA	NA	0		S03_01_02	675	550	985	136	79	440	94	0	0	0	0	0	0	0	0	0	0	0
3	3	1	uni	over	NA	NA	left	over	prec5	NA	yes	NA	NA	0		S03_01_03	460	505	850	138	77	390	92	0	0	0	0	0	0	0	0	0	0	0
3	4	3	uni	under	NA	NA	left	under	power	NA	yes	NA	NA	0		S03_01_04	615	505	750	129	74	375	91	0	0	0	0	0	0	0	0	0	0	0
3	5	2	uni	NA	over	NA	right	over	NA	prec5	NA	yes	NA	0		S03_01_05	0	0	0	0	0	0	0	430	555	855	135	73	410	94	0	0	0	0
3	6	1	uni	over	NA	NA	left	over	prec5	NA	yes	NA	NA	0		S03_01_06	370	525	855	136	77	405	91	0	0	0	0	0	0	0	0	0	0	0
3	7	4	uni	NA	under	NA	right	under	NA	power	NA	yes	NA	0		S03_01_07	0	0	0	0	0	0	0	375	540	585	137	76	415	93	0	0	0	0
3	8	1	uni	over	NA	NA	left	over	prec5	NA	yes	NA	NA	0		S03_01_08	385	545	900	134	77	420	88	0	0	0	0	0	0	0	0	0	0	0
3	9	2	uni	NA	over	NA	right	over	NA	prec5	NA	yes	NA	0		S03_01_09	0	0	0	0	0	0	0	340	550	865	135	70	390	87	0	0	0	0
3	10	3	uni	under	NA	NA	left	under	power	NA	yes	NA	NA	0		S03_01_10	340	560	610	132	80	450	90	0	0	0	0	0	0	0	0	0	0	0
3	11	3	uni	under	NA	NA	left	under	power	NA	yes	NA	NA	0		S03_01_11	330	525	590	131	77	410	91	0	0	0	0	0	0	0	0	0	0	0
3	12	2	uni	NA	over	NA	right	over	NA	prec5	NA	yes	NA	0		S03_01_12	0	0	0	0	0	0	0	335	510	840	132	73	375	79	0	0	0	0
3	13	3	uni	under	NA	NA	left	under	power	NA	yes	NA	NA	0		S03_01_13	320	490	540	135	81	400	92	0	0	0	0	0	0	0	0	0	0	0
3	14	4	uni	NA	under	NA	right	under	NA	power	NA	yes	NA	0		S03_01_14	0	0	0	0	0	0	0	330	505	515	129	79	405	90	0	0	0	0
3	15	4	uni	NA	under	NA	right	under	NA	power	NA	yes	NA	0		S03_01_15	0	0	0	0	0	0	0	300	450	470	136	80	365	93	0	0	0	0
3	16	2	uni	NA	over	NA	right	over	NA	prec5	NA	yes	NA	0		S03_01_16	0	0	0	0	0	0	0	315	500	725	130	74	375	81	0	0	0	0
3	17	4	uni	NA	under	NA	right	under	NA	power	NA	yes	NA	0		S03_01_17	0	0	0	0	0	0	0	300	450	460	131	79	360	87	0	0	0	0
3	18	1	uni	over	NA	NA	left	over	prec5	NA	yes	NA	NA	0		S03_01_18	310	480	805	135	82	395	90	0	0	0	0	0	0	0	0	0	0	0
3	19	2	uni	NA	over	NA	right	over	NA	prec5	NA	yes	NA	0		S03_01_19	0	0	0	0	0	0	0	295	465	740	134	74	345	89	0	0	0	0
3	20	3	uni	under	NA	NA	left	under	power	NA	yes	NA	NA	0		S03_01_20	260	400	430	139	83	335	99	0	0	0	0	0	0	0	0	0	0	0
3	21	8	bim	under	over	incong	both	uo	power	prec5	yes	yes	BimESC	0		S03_02_01	470	685	710	131	69	475	96	445	690	845	138	68	470	83	25	20	25	-110
3	22	5	bim	over	over	cong	both	oo	prec5	prec5	yes	yes	BimESC	0		S03_02_02	360	525	910	137	72	385	86	350	550	825	131	70	390	78	10	-15	-10	75
3	23	8	bim	under	over	incong	both	uo	power	prec5	yes	yes	BimESC	0		S03_02_03	435	575	650	134	75	435	93	430	565	790	135	71	405	83	5	15	15	-125
3	24	8	bim	under	over	incong	both	uo	power	prec5	yes	yes	BimESC	0		S03_02_04	440	570	660	133	69	395	96	425	565	775	134	68	385	87	15	20	15	-100
3	25	5	bim	over	over	cong	both	oo	prec5	prec5	yes	yes	BimESC	0		S03_02_05	325	520	890	135	73	380	81	315	525	775	130	72	385	76	10	5	0	115
3	26	6	bim	over	under	incong	both	ou	prec5	prec5	yes	no	ESC_LH	0		S03_02_06	410	540	880	132	65	355	84	410	605	780	130	68	415	84	0	-65	-70	30
3	27	5	bim	over	over	cong	both	oo	prec5	prec5	yes	yes	BimESC	0		S03_02_07	325	470	945	135	72	340	90	320	485	925	132	70	340	91	5	-10	-5	15
3	28	7	bim	under	under	cong	both	uu	power	power	yes	yes	BimESC	0		S03_02_08	335	580	600	131	78	455	94	325	585	575	134	79	465	96	10	5	5	30
3	29	6	bim	over	under	incong	both	ou	prec5	prec5	yes	no	ESC_LH	0		S03_02_09	435	570	860	134	67	385	85	455	625	745	135	68	430	89	-20	-75	-95	20
3	30	6	bim	over	under	incong	both	ou	prec5	power	yes	yes	BimESC	0		S03_02_10	385	555	980	130	72	400	90	400	615	895	128	70	435	93	-15	-75	-75	10
3	31	8	bim	under	over	incong	both	uo	power	prec5	yes	yes	BimESC	0		S03_02_11	435	600	690	126	68	415	94	415	615	785	134	68	425	85	20	5	0	-95
3	32	7	bim	under	under	cong	both	uu	power	power	yes	yes	BimESC	0		S03_02_12	390	505	540	126	79	405	92	380	530	525	131	78	415	89	10	-15	-15	0
3	33	5	bim	over	over	cong	both	oo	prec5	prec5	yes	yes	BimESC	0		S03_02_13	330	510	815	133	73	375	87	320	535	770	132	70	375	82	10	-15	-15	30
3	34	7	bim	under	under	cong	both	uu	power	power	yes	yes	BimESC	0		S03_02_14	350	490	490	132	80	395	94	340	500	495	135	75	380	90	10	0	0	-5
3	35	8	bim	under	over	incong	both	uo	power	prec5	yes	yes	BimESC	0		S03_02_15	450	570	585	126	74	425	92	435	570	725	137	71	410	79	15	15	20	-120
3	36	7	bim	under	under	cong	both	uu	power	power	yes	yes	BimESC	0		S03_02_16	320	450	455	130	80	365	94	305	480	460	132	77	375	89	15	-15	-15	-20
3	37	6	bim	over	under	incong	both	ou	prec5	power	yes	yes	BimESC	0		S03_02_17	375	520	775	130	69	365	84	380	600	790	133	66	400	90	-5	-85	-90	-105
3	38	5	bim	over	over	cong	both	oo	prec5	prec5	yes	yes	BimESC	0		S03_02_18	290	505	795	132	71	360	89	285	515	725	131	69	360	89	5	-5	-10	60
3	39	7	bim	under	under	cong	both	uu	power	power	yes	yes	BimESC	0		S03_02_19	345	475	475	128	81	390	92	335	490	480	132	80	395	88	10	-5	-5	-10
3	40	6	bim	over	under	incong	both	ou	prec5	power	yes	yes	BimESC	0		S03_02_20	345	520	735	130	67	350	88	340	580	700	136	70	410	89	5	-55	-60	-25
4	1	3	uni	under	NA	NA	left	under	power	NA	yes	NA	NA	0		S04_01_01	440	740	805	139	76	565	94	0	0	0	0	0	0	0	0	0	0	0
4	2	2	uni	NA	over	NA	right	over	NA	prec5	NA	yes	NA	0		S04_01_02	0	0	0	0	0	0	0	345	500	865	134	78	395	99	0	0	0	0
4	3	1	uni	over	NA	NA	left	over	prec5	NA	yes	NA	NA	0		S04_01_03	335	605	1000	118	77	470	73	0	0	0	0	0	0	0	0	0	0	0
4	4	4	uni	NA	under	NA	right	under	NA	power	NA	yes	NA	0		S04_01_04	0	0	0	0	0	0	0	325	555	550	140	81	450	92	0	0	0	0
4	5	3	uni	under	NA	NA	left	under	power	NA	yes	NA	NA	0		S04_01_05	340	575	605	133	76	440	92	0	0	0	0	0	0	0	0	0	0	0
4	6	4	uni	NA	under	NA	right	under	NA	power	NA	yes	NA	0		S04_01_06	0	0	0	0	0	0	0	320	525	600	140	79	420	94	0	0	0	0
4	7	4	uni	NA	under	NA	right	under	NA	power	NA	yes	NA	0		S04_01_07	0	0	0	0	0	0	0	300	585	580	141	80	475	102	0	0	0	0
4	8	2	uni	NA	over	NA	right	over	NA	prec5	NA	yes	NA	0		S04_01_08	0	0	0	0	0	0	0	290	530	1005	137	79	425	96	0	0	0	0
4	9	4	uni	NA	under	NA	right	under	NA	power	NA	yes	NA	0		S04_01_09	0	0	0	0	0	0	0	335	525	540	142	83	440	99	0	0	0	0
4	10	1	uni	over	NA	NA	left	over	prec5	NA	yes	NA	NA	0		S04_01_10	315	535	920	117	80	430	80	0	0	0	0	0	0	0	0	0	0	0
4	11	3	uni	under	NA	NA	left	under	power	NA	yes	NA	NA	0		S04_01_11	370	590	520	141	76	450	94	0	0	0	0	0	0	0	0	0	0	0
4	12	2	uni	NA	over	NA	right	over	NA	prec5	NA	yes	NA	0		S04_01_12	0	0	0	0	0	0	0	285	550	830	105	78	435	80	0	0	0	0
4	13	2	uni	NA	over	NA	right	over	NA	prec5	NA	yes	NA	0		S04_01_13	0	0	0	0	0	0	0	300	510	825	113	80	415	73	0	0	0	0
4	14	4	uni	NA	under	NA	right	under	NA	power	NA	yes	NA	0		S04_01_14	0	0	0	0	0	0	0	385	550	500	146	81	450	99	0	0	0	0
4	15	1	uni	over	NA	NA	left	over	prec5	NA	yes	NA	NA	0		S04_01_15	315	575	885	108	78	450	82	0	0	0	0	0	0	0	0	0	0	0
4	16	2	uni	NA	over	NA	right	over	NA	prec5	NA	yes	NA	0		S04_01_16	0	0	0	0	0	0	0	325	525	885	123	79	420	72	0	0	0	0
4	17	1	uni	over	NA	NA	left	over	prec5	NA	yes	NA	NA	0		S04_01_17	375	560	775	121	81	455	80	0	0	0	0	0	0	0	0	0	0	0
4	18	3	uni	under	NA	NA	left	under	power	NA	yes	NA	NA	0		S04_01_18	310	515	505	136	77	400	90	0	0	0	0	0	0	0	0	0	0	0
4	19	3	uni	under	NA	NA	left	under	power	NA	yes	NA	NA	0		S04_01_19	330	525	510	130	76	405	94	0	0	0	0	0	0	0	0	0	0	0
4	20	1	uni	over	NA	NA	left	over	prec5	NA	yes	NA	NA	0		S04_01_20	315	540	815	127	75	410	91	0	0	0	0	0	0	0	0	0	0	0
4	21	6	bim	over	under	incong	both	ou	prec5	power	yes	yes	BimESC	0		S04_02_01	415	630	960	127	84	530	96	380	765	820	146	78	605	113	35	-100	-55	85
4	22	7	bim	under	under	cong	both	uu	power	power	yes	yes	BimESC	0		S04_02_02	430	590	610	131	77	460	95	425	610	650	138	77	475	100	5	-15	-15	-55
4	23	5	bim	over	over	cong	both	oo	prec5	prec5	yes	yes	BimESC	0		S04_02_03	410	590	855	118	80	475	87	400	570	905	130	79	455	82	10	30	30	-20
4	24	5	bim	over	over	cong	both	oo	prec5	prec5	yes	yes	BimESC	0		S04_02_04	340	560	980	114	79	445	79	315	560	975	123	80	450	83	25	25	25	30
4	25	5	bim	over	over	cong	both	oo	prec5	prec5	yes	yes	BimESC	0		S04_02_05	380	550	910	111	80	445	76	360	550	940	119	82	455	82	20	20	20	-10
4	26	5	bim	over	over	cong	both	oo	prec5	prec5	yes	yes	BimESC	0		S04_02_06	385	565	840	106	78	445	83	355	585	830	116	80	470	81	30	10	0	10
4	27	7	bim	under	under	cong	both	uu	power	power	yes	yes	BimESC	0		S04_02_07	355	610	615	133	74	455	92	340	620	610	141	79	495	92	15	5	5	10
4	28	8	bim	under	over	incong	both	uo	prec5	prec5	no	yes	ESC_RH	0		S04_02_08	450	670	650	124	73	490	96	465	635	755	124	81	520	85	-15	20	15	-90
4	29	8	bim	under	over	incong	both	uo	power	prec5	yes	yes	BimESC	0		S04_02_09	570	585	660	130	77	455	96	565	555	750	128	79	440	85	5	35	35	-55
4	30	8	bim	under	over	incong	both	uo	power	prec5	yes	yes	BimESC	0		S04_02_10	495	600	675	128	74	450	93	480	565	740	130	78	445	86	15	50	45	-20
4	31	6	bim	over	under	incong	both	ou	prec5	power	yes	yes	BimESC	0		S04_02_11	420	525	870	119	81	430	93	445	645	650	141	79	510	91	-25	-145	-140	80
4	32	8	bim	under	over	incong	both	uo	power	prec5	yes	yes	BimESC	0		S04_02_12	345	595	630	135	74	445	92	350	560	740	130	77	435	80	-5	30	30	-80
4	33	6	bim	over	under	incong	both	ou	prec5	power	yes	yes	BimESC	0		S04_02_13	495	525	875	115	81	430	94	490	635	700	136	79	505	93	5	-105	-100	75
4	34	6	bim	over	under	incong	both	ou	prec5	power	yes	yes	BimESC	0		S04_02_14	385	510	865	115	80	410	82	405	615	680	143	80	495	89	-20	-125	-100	85
4	35	8	bim	under	over	incong	both	uo	power	prec5	yes	yes	BimESC	0		S04_02_15	420	645	625	130	73	475	91	425	555	760	130	79	440	78	-5	85	75	-60
4	36	7	bim	under	under	cong	both	uu	power	power	yes	yes	BimESC	0		S04_02_16	345	570	550	133	77	440	93	325	575	525	136	79	460	97	20	15	15	40
4	37	5	bim	over	over	cong	both	oo	prec5	prec5	yes	yes	BimESC	0		S04_02_17	335	550	850	110	78	435	87	320	555	780	122	79	440	84	15	10	10	80
4	38	6	bim	over	under	incong	both	ou	prec5	power	yes	yes	BimESC	0		S04_02_18	455	530	800	109	84	450	92	525	655	660	138	76	505	90	-70	-195	-185	-45
4	39	7	bim	under	under	cong	both	uu	power	power	yes	yes	BimESC	0		S04_02_19	295	600	575	134	75	455	92	300	570	535	134	79	455	89	-5	25	25	65
4	40	7	bim	under	under	cong	both	uu	power	power	yes	yes	BimESC	0		S04_02_20	285	545	525	134	76	415	92	280	550	485	127	80	440	90	5	0	0	40
5	1	4	uni	NA	under	NA	right	under	NA	prec3	NA	no	NA	2		S0501_01	0	0	0	0	0	0	0	1090	955	1110	88	76	725	59	0	0	0	0
5	2	1	uni	over	NA	NA	left	over	prec3	NA	yes	NA	NA	0		S0501_02	685	980	1165	90	78	770	46	0	0	0	0	0	0	0	0	0	0	0
5	3	2	uni	NA	over	NA	right	over	NA	prec3	NA	yes	NA	0		S0501_03	0	0	0	0	0	0	0	625	755	1235	78	78	590	52	0	0	0	0
5	4	3	uni	under	NA	NA	left	under	prec3	NA	no	NA	NA	0		S0501_04	570	810	1220	88	78	635	53	0	0	0	0	0	0	0	0	0	0	0
5	5	1	uni	over	NA	NA	left	over	prec3	NA	yes	NA	NA	0		S0501_05	330	915	1245	85	81	740	47	0	0	0	0	0	0	0	0	0	0	0
5	6	3	uni	under	NA	NA	left	under	prec3	NA	no	NA	NA	0		S0501_06	425	850	1095	87	79	680	48	0	0	0	0	0	0	0	0	0	0	0
5	7	2	uni	NA	over	NA	right	over	NA	prec3	NA	yes	NA	0		S0501_07	0	0	0	0	0	0	0	560	740	1130	72	72	535	55	0	0	0	0
5	8	4	uni	NA	under	NA	right	under	NA	prec3	NA	no	NA	0		S0501_08	0	0	0	0	0	0	0	540	780	995	73	82	645	59	0	0	0	0
5	9	2	uni	NA	over	NA	right	over	NA	prec3	NA	yes	NA	0		S0501_09	0	0	0	0	0	0	0	435	750	975	75	79	590	49	0	0	0	0
5	10	3	uni	under	NA	NA	left	under	prec3	NA	no	NA	NA	0		S0501_10	465	790	835	81	80	640	53	0	0	0	0	0	0	0	0	0	0	0
5	11	3	uni	under	NA	NA	left	under	prec3	NA	no	NA	NA	0		S0501_11	425	730	875	85	81	600	54	0	0	0	0	0	0	0	0	0	0	0
5	12	1	uni	over	NA	NA	left	over	prec3	NA	yes	NA	NA	0		S0501_12	315	755	1215	84	84	640	58	0	0	0	0	0	0	0	0	0	0	0
5	13	4	uni	NA	under	NA	right	under	NA	prec3	NA	no	NA	0		S0501_13	0	0	0	0	0	0	0	310	745	805	74	80	600	52	0	0	0	0
5	14	3	uni	under	NA	NA	left	under	prec3	NA	no	NA	NA	0		S0501_14	320	720	730	82	85	615	53	0	0	0	0	0	0	0	0	0	0	0
5	15	2	uni	NA	over	NA	right	over	NA	prec3	NA	yes	NA	0		S0501_15	0	0	0	0	0	0	0	285	730	1005	71	81	595	57	0	0	0	0
5	16	2	uni	NA	over	NA	right	over	NA	prec3	NA	yes	NA	0		S0501_16	0	0	0	0	0	0	0	330	750	1050	70	79	595	57	0	0	0	0
5	17	1	uni	over	NA	NA	left	over	prec3	NA	yes	NA	NA	0		S0501_17	360	750	1035	91	81	610	50	0	0	0	0	0	0	0	0	0	0	0
5	18	4	uni	NA	under	NA	right	under	NA	prec3	NA	no	NA	0		S0501_18	0	0	0	0	0	0	0	340	680	750	73	84	575	49	0	0	0	0
5	19	1	uni	over	NA	NA	left	over	prec3	NA	yes	NA	NA	0		S0501_19	290	690	1125	84	83	580	57	0	0	0	0	0	0	0	0	0	0	0
5	20	4	uni	NA	under	NA	right	under	NA	prec3	NA	no	NA	0		S0501_20	0	0	0	0	0	0	0	250	700	720	75	81	575	54	0	0	0	0
5	21	5	bim	over	over	cong	both	oo	prec3	prec3	yes	yes	BimESC	0		S0502_01	345	850	1225	79	72	615	50	360	750	1085	66	87	655	49	-15	85	-25	115
5	22	8	bim	under	over	incong	both	uo	prec3	prec3	no	yes	ESC_RH	0		S0502_02	300	775	885	87	77	605	48	310	775	980	76	73	570	48	-10	-10	0	-95
5	23	5	bim	over	over	cong	both	oo	prec3	prec3	yes	yes	BimESC	0		S0502_03	275	705	1140	79	79	560	49	295	685	1070	68	80	555	47	-20	0	-10	60
5	24	8	bim	under	over	incong	both	uo	prec3	prec3	no	yes	ESC_RH	0		S0502_04	265	710	865	83	77	550	51	295	675	1035	78	79	535	50	-30	5	20	-150
5	25	6	bim	over	under	incong	both	ou	prec3	prec3	yes	no	ESC_LH	0		S0502_05	285	665	1050	86	76	505	48	280	860	900	107	79	685	57	5	-190	-55	95
5	26	8	bim	under	over	incong	both	uo	prec3	prec3	no	yes	ESC_RH	0		S0502_06	285	680	980	84	81	550	62	295	650	1115	73	82	535	45	-10	20	5	-130
5	27	6	bim	over	under	incong	both	ou	prec3	prec3	yes	no	ESC_LH	0		S0502_07	340	760	1020	80	75	575	50	345	790	950	80	77	615	59	-5	-35	-15	55
5	28	7	bim	under	under	cong	both	uu	prec3	prec3	no	no	Neither	0		S0502_08	315	675	890	76	77	525	45	330	670	800	78	80	540	57	-15	-10	15	105
5	29	6	bim	over	under	incong	both	ou	prec3	prec3	yes	no	ESC_LH	1	hitobstacle
5	30	6	bim	over	under	incong	both	ou	prec3	prec3	yes	no	ESC_LH	0		S0502_10	305	670	1345	84	81	545	55	310	860	1060	78	70	605	60	-5	-195	-145	140
5	31	7	bim	under	under	cong	both	uu	prec3	prec3	no	no	Neither	0		S0502_11	360	635	1025	87	78	500	48	375	625	1040	81	80	505	53	-15	-5	5	-10
5	32	5	bim	over	over	cong	both	oo	prec3	prec3	yes	yes	BimESC	0		S0502_12	270	720	1225	75	76	555	50	280	745	1105	68	73	545	54	-10	-35	-20	100
5	33	7	bim	under	under	cong	both	uu	prec3	prec3	no	no	Neither	0		S0502_13	335	750	915	77	73	550	47	370	735	960	77	73	540	55	-35	-20	0	-45
5	34	8	bim	under	over	incong	both	uo	prec3	prec3	no	yes	ESC_RH	0		S0502_14	270	705	980	85	79	560	48	290	710	1065	81	76	545	49	-20	-25	-20	-105
5	35	5	bim	over	over	cong	both	oo	prec3	prec3	yes	yes	BimESC	0		S0502_15	290	615	1175	71	84	520	55	310	760	1030	77	66	500	56	-20	-165	-10	135
5	36	7	bim	under	under	cong	both	uu	prec3	prec3	no	no	Neither	0		S0502_16	285	660	965	84	81	540	54	280	700	940	82	78	550	55	5	-35	-5	20
5	37	8	bim	under	over	incong	both	uo	prec3	prec3	no	yes	ESC_RH	1	hitobstacle
5	38	7	bim	under	under	cong	both	uu	prec5	prec5	no	no	Neither	0		S0502_18	335	950	935	109	84	800	97	360	915	930	106	80	735	98	-25	10	10	15
5	39	5	bim	over	over	cong	both	oo	prec3	prec3	yes	yes	BimESC	0		S0502_19	280	725	1095	84	74	540	49	290	720	980	76	78	560	46	-10	-5	-10	105
5	40	6	bim	over	under	incong	both	ou	prec3	prec5	yes	no	ESC_LH	0		S0502_20	305	725	1055	99	72	525	47	315	740	1030	115	79	585	96	-10	-25	-25	0
6	1	1	uni	over	NA	NA	left	over	prec5	NA	yes	NA	NA	0		S0601_01	630	665	990	134	75	505	105	0	0	0	0	0	0	0	0	0	0	0
6	2	1	uni	over	NA	NA	left	over	prec5	NA	yes	NA	NA	0		S0601_02	845	615	935	128	80	500	83	0	0	0	0	0	0	0	0	0	0	0
6	3	2	uni	NA	over	NA	right	over	NA	prec5	NA	yes	NA	0		S0601_03	0	0	0	0	0	0	0	770	585	880	108	79	465	87	0	0	0	0
6	4	4	uni	NA	under	NA	right	under	NA	power	NA	yes	NA	0		S0601_04	0	0	0	0	0	0	0	315	590	630	131	73	435	99	0	0	0	0
6	5	3	uni	under	NA	NA	left	under	power	NA	yes	NA	NA	0		S0601_05	680	580	630	142	73	425	99	0	0	0	0	0	0	0	0	0	0	0
6	6	1	uni	over	NA	NA	left	over	prec5	NA	yes	NA	NA	0		S0601_06	655	485	855	141	76	370	94	0	0	0	0	0	0	0	0	0	0	0
6	7	4	uni	NA	under	NA	right	under	NA	power	NA	yes	NA	0		S0601_07	0	0	0	0	0	0	0	535	535	540	131	78	420	97	0	0	0	0
6	8	2	uni	NA	over	NA	right	over	NA	prec5	NA	yes	NA	0		S0601_08	0	0	0	0	0	0	0	565	500	700	120	76	380	86	0	0	0	0
6	9	4	uni	NA	under	NA	right	under	NA	power	NA	yes	NA	0		S0601_09	0	0	0	0	0	0	0	610	490	500	131	75	370	100	0	0	0	0
6	10	3	uni	under	NA	NA	left	under	power	NA	yes	NA	NA	0		S0601_10	520	530	590	148	75	400	108	0	0	0	0	0	0	0	0	0	0	0
6	11	3	uni	under	NA	NA	left	under	power	NA	yes	NA	NA	0		S0601_11	645	540	520	135	75	410	98	0	0	0	0	0	0	0	0	0	0	0
6	12	2	uni	NA	over	NA	right	over	NA	prec5	NA	yes	NA	0		S0601_12	0	0	0	0	0	0	0	595	500	695	110	71	360	83	0	0	0	0
6	13	2	uni	NA	over	NA	right	over	NA	prec5	NA	yes	NA	0		S0601_13	0	0	0	0	0	0	0	645	450	740	103	80	365	80	0	0	0	0
6	14	4	uni	NA	under	NA	right	under	NA	power	NA	yes	NA	0		S0601_14	0	0	0	0	0	0	0	695	540	540	125	76	415	99	0	0	0	0
6	15	1	uni	over	NA	NA	left	over	prec5	NA	yes	NA	NA	0		S0601_15	530	560	765	135	72	410	92	0	0	0	0	0	0	0	0	0	0	0
6	16	3	uni	under	NA	NA	left	under	power	NA	yes	NA	NA	0		S0601_16	555	515	595	137	79	410	97	0	0	0	0	0	0	0	0	0	0	0
6	17	3	uni	under	NA	NA	left	under	power	NA	yes	NA	NA	0		S0601_17	370	530	520	134	74	395	94	0	0	0	0	0	0	0	0	0	0	0
6	18	1	uni	over	NA	NA	left	over	prec5	NA	yes	NA	NA	0		S0601_18	470	615	780	135	73	455	90	0	0	0	0	0	0	0	0	0	0	0
6	19	4	uni	NA	under	NA	right	under	NA	power	NA	yes	NA	0		S0601_19	0	0	0	0	0	0	0	475	480	530	128	74	355	100	0	0	0	0
6	20	2	uni	NA	over	NA	right	over	NA	prec5	NA	yes	NA	0		S0601_20	0	0	0	0	0	0	0	405	450	655	108	77	350	81	0	0	0	0
6	21	7	bim	under	under	cong	both	uu	power	power	yes	yes	BimESC	0		S0602_01	465	690	660	143	66	460	96	475	680	685	122	65	445	102	-10	0	0	-25
6	22	6	bim	over	under	incong	both	ou	power	power	no	yes	ESC_RH	0		S0602_02	670	650	940	143	70	460	104	670	635	835	121	70	450	105	0	15	15	120
6	23	6	bim	over	under	incong	both	ou	power	power	no	yes	ESC_RH	0		S0602_03	635	580	900	148	74	430	95	650	565	670	123	77	440	102	-15	0	0	230
6	24	7	bim	under	under	cong	both	uu	power	power	yes	yes	BimESC	0		S0602_04	470	535	590	148	72	390	98	465	530	590	123	76	405	98	5	10	10	10
6	25	5	bim	over	over	cong	both	oo	prec5	prec5	yes	yes	BimESC	0		S0602_05	375	515	865	133	71	370	98	360	510	905	109	72	370	84	15	20	-10	-50
6	26	8	bim	under	over	incong	both	uo	power	prec5	yes	yes	BimESC	0		S0602_06	425	635	660	147	68	435	96	430	580	845	117	73	425	105	-5	50	50	-135
6	27	7	bim	under	under	cong	both	uu	power	power	yes	yes	BimESC	0		S0602_07	430	600	520	141	71	430	98	425	595	545	123	70	420	100	5	10	10	-15
6	28	8	bim	under	over	incong	both	uo	power	prec5	yes	yes	BimESC	0		S0602_08	595	640	600	150	67	435	102	605	580	805	119	72	420	95	-10	50	35	-170
6	29	6	bim	over	under	incong	both	ou	prec5	power	yes	yes	BimESC	0		S0602_09	475	660	795	146	65	430	95	485	675	710	124	67	450	101	-10	-25	-25	60
6	30	5	bim	over	over	cong	both	oo	prec5	prec5	yes	yes	BimESC	0		S0602_10	475	535	920	122	69	375	89	480	545	860	102	74	405	77	-5	-15	-25	35
6	31	6	bim	over	under	incong	both	ou	prec5	power	yes	yes	BimESC	0		S0602_11	630	600	950	138	67	405	93	650	600	725	119	72	435	101	-20	-20	-20	205
6	32	7	bim	under	under	cong	both	uu	power	power	yes	yes	BimESC	0		S0602_12	460	615	565	140	71	440	98	460	605	580	121	76	465	101	0	10	10	-5
6	33	8	bim	under	over	incong	both	uo	power	prec5	yes	yes	BimESC	0		S0602_13	510	615	635	149	67	415	97	515	560	780	106	79	445	83	-5	50	40	-105
6	34	8	bim	under	over	incong	both	uo	power	prec5	yes	yes	BimESC	0		S0602_14	595	600	760	146	70	420	99	615	580	1100	102	74	435	80	-20	0	0	-340
6	35	8	bim	under	over	incong	both	uo	power	prec5	yes	yes	BimESC	0		S0602_15	370	635	615	143	71	450	102	365	615	785	103	79	490	83	5	25	20	-150
6	36	7	bim	under	under	cong	both	uu	power	power	yes	yes	BimESC	0		S0602_16	415	585	590	140	71	420	97	420	590	555	126	73	435	100	-5	-10	-10	25
6	37	5	bim	over	over	cong	both	oo	prec5	prec5	yes	yes	BimESC	0		S0602_17	395	530	1015	117	77	415	95	390	540	925	94	81	440	81	5	-5	-15	75
6	38	5	bim	over	over	cong	both	oo	prec5	prec5	yes	yes	BimESC	0		S0602_18	530	580	855	122	69	405	89	535	585	855	103	73	430	79	-5	-10	-15	-15
6	39	6	bim	over	under	incong	both	ou	prec5	power	yes	yes	BimESC	0		S0602_19	425	600	1050	127	76	460	98	420	705	965	115	83	590	93	5	-100	-100	-15
6	40	5	bim	over	over	cong	both	oo	prec5	prec5	yes	yes	BimESC	0		S0602_20	450	575	870	117	74	430	90	455	570	865	99	76	440	79	-5	0	-15	-10
7	1	1	uni	over	NA	NA	left	over	prec3	NA	yes	NA	NA	0		S0701_01	285	475	965	97	71	340	42	0	0	0	0	0	0	0	0	0	0	0
7	2	3	uni	under	NA	NA	left	under	power	NA	yes	NA	NA	0		S0701_02	285	520	550	132	75	390	89	0	0	0	0	0	0	0	0	0	0	0
7	3	3	uni	under	NA	NA	left	under	power	NA	yes	NA	NA	0		S0701_03	260	490	440	143	75	370	91	0	0	0	0	0	0	0	0	0	0	0
7	4	2	uni	NA	over	NA	right	over	NA	prec3	NA	yes	NA	0		S0701_04	0	0	0	0	0	0	0	290	395	1050	81	80	320	50	0	0	0	0
7	5	2	uni	NA	over	NA	right	over	NA	prec3	NA	yes	NA	0		S0701_05	0	0	0	0	0	0	0	270	410	650	80	67	280	40	0	0	0	0
7	6	3	uni	under	NA	NA	left	under	power	NA	yes	NA	NA	0		S0701_06	275	425	415	145	78	335	95	0	0	0	0	0	0	0	0	0	0	0
7	7	3	uni	under	NA	NA	left	under	power	NA	yes	NA	NA	0		S0701_07	255	390	425	153	76	300	64	0	0	0	0	0	0	0	0	0	0	0
7	8	2	uni	NA	over	NA	right	over	NA	prec5	NA	yes	NA	0		S0701_08	0	0	0	0	0	0	0	285	405	750	133	75	310	89	0	0	0	0
7	9	2	uni	NA	over	NA	right	over	NA	prec5	NA	yes	NA	0		S0701_09	0	0	0	0	0	0	0	285	440	630	98	65	290	42	0	0	0	0
7	10	1	uni	over	NA	NA	left	over	prec5	NA	yes	NA	NA	0		S0701_10	270	390	765	133	76	300	71	0	0	0	0	0	0	0	0	0	0	0
7	11	2	uni	NA	over	NA	right	over	NA	prec5	NA	yes	NA	0		S0701_11	0	0	0	0	0	0	0	305	360	730	101	74	270	38	0	0	0	0
7	12	4	uni	NA	under	NA	right	under	NA	power	NA	yes	NA	0		S0701_12	0	0	0	0	0	0	0	255	445	410	125	74	335	90	0	0	0	0
7	13	3	uni	under	NA	NA	left	under	power	NA	yes	NA	NA	0		S0701_13	260	355	340	151	78	280	83	0	0	0	0	0	0	0	0	0	0	0
7	14	4	uni	NA	under	NA	right	under	NA	power	NA	yes	NA	0		S0701_14	0	0	0	0	0	0	0	255	380	345	144	79	305	83	0	0	0	0
7	15	1	uni	over	NA	NA	left	over	prec5	NA	yes	NA	NA	0		S0701_15	275	360	625	140	70	255	71	0	0	0	0	0	0	0	0	0	0	0
7	16	4	uni	NA	under	NA	right	under	NA	power	NA	yes	NA	0		S0701_16	0	0	0	0	0	0	0	300	410	325	142	71	295	94	0	0	0	0
7	17	1	uni	over	NA	NA	left	over	prec5	NA	yes	NA	NA	0		S0701_17	270	365	595	150	72	265	66	0	0	0	0	0	0	0	0	0	0	0
7	18	4	uni	NA	under	NA	right	under	NA	power	NA	yes	NA	1	hitobstacle
7	19	1	uni	over	NA	NA	left	over	prec5	NA	yes	NA	NA	0		S0701_19	375	370	615	130	69	260	83	0	0	0	0	0	0	0	0	0	0	0
7	20	4	uni	NA	under	NA	right	under	NA	power	NA	yes	NA	0		S0701_20	0	0	0	0	0	0	0	295	360	335	148	75	275	94	0	0	0	0
7	21	7	bim	under	under	cong	both	uu	power	power	yes	yes	BimESC	0		S0702_01	265	515	425	151	73	380	95	285	495	475	149	77	385	105	-20	0	0	-50
7	22	7	bim	under	under	cong	both	uu	power	power	yes	yes	BimESC	0		S0702_02	220	450	390	149	78	355	105	215	470	420	149	77	365	113	5	-15	-15	-45
7	23	7	bim	under	under	cong	both	uu	power	power	yes	yes	BimESC	0		S0702_03	265	375	470	153	77	295	98	260	405	435	151	77	315	98	5	-25	-25	10
7	24	5	bim	over	over	cong	both	oo	prec5	prec5	yes	yes	BimESC	0		S0702_04	305	370	850	132	67	250	81	300	390	700	126	72	285	83	5	-15	-10	140
7	25	7	bim	under	under	cong	both	uu	power	power	yes	yes	BimESC	0		S0702_05	490	330	400	152	76	255	90	490	350	445	147	74	265	79	0	-20	-20	-65
7	26	8	bim	under	over	incong	both	uo	power	power	yes	no	ESC_LH	0		S0702_06	270	440	600	141	65	290	92	270	440	735	138	67	300	92	0	0	-10	-145
7	27	6	bim	over	under	incong	both	ou	prec5	prec5	yes	no	ESC_LH	1	hitobstacle
7	28	8	bim	under	over	incong	both	uo	power	prec5	yes	yes	BimESC	0		S0702_08	225	545	600	141	61	335	83	220	550	630	128	56	310	69	5	0	-20	-50
7	29	5	bim	over	over	cong	both	oo	prec5	prec5	yes	yes	BimESC	0		S0702_09	230	405	815	118	75	305	69	225	440	695	116	66	295	73	5	-30	-35	85
7	30	8	bim	under	over	incong	both	uo	power	prec5	yes	yes	BimESC	0		S0702_10	210	520	450	139	71	370	90	205	505	620	125	72	365	90	5	20	15	-155
7	31	5	bim	over	over	cong	both	oo	prec5	prec5	yes	yes	BimESC	0		S0702_11	235	475	755	137	62	300	74	235	505	660	128	60	305	79	0	-30	-30	65
7	32	7	bim	under	under	cong	both	uu	power	power	yes	yes	BimESC	0		S0702_12	230	425	460	146	75	325	90	225	485	415	147	70	345	91	5	-55	-45	0
7	33	6	bim	over	under	incong	both	ou	prec5	prec5	yes	no	ESC_LH	0		S0702_13	220	455	790	142	64	295	81	230	455	590	122	64	295	82	-10	-10	-10	190
7	34	6	bim	over	under	incong	both	ou	prec5	power	yes	yes	BimESC	0		S0702_14	310	395	825	136	62	250	81	305	465	460	143	65	305	96	5	-65	-65	300
7	35	6	bim	over	under	incong	both	ou	prec5	power	yes	yes	BimESC	0		S0702_15	240	470	660	149	64	305	74	230	500	475	147	72	365	92	10	-20	-30	155
7	36	5	bim	over	over	cong	both	oo	prec5	prec5	yes	yes	BimESC	0		S0702_16	230	425	765	145	69	295	78	220	470	670	144	65	310	75	10	-35	-30	65
7	37	8	bim	under	over	incong	both	uo	power	power	yes	no	ESC_LH	0		S0702_17	235	440	1125	146	70	310	111	225	625	995	146	57	360	97	10	-175	-145	-15
7	38	8	bim	under	over	incong	both	uo	power	power	yes	no	ESC_LH	0		S0702_18	265	425	600	140	74	320	89	270	475	880	135	68	325	62	-5	-55	-50	-330
7	39	5	bim	over	over	cong	both	oo	prec5	prec5	yes	yes	BimESC	0		S0702_19	240	450	800	139	72	330	76	230	485	760	131	72	350	72	10	-25	-20	20
7	40	6	bim	over	under	incong	both	ou	prec5	power	yes	yes	BimESC	0		S0702_20	215	435	735	144	76	335	85	205	490	520	144	70	350	96	10	-45	-25	190
8	1	3	uni	under	NA	NA	left	under	power	NA	yes	NA	NA	0		S0801_01	470	600	825	140	80	485	91	0	0	0	0	0	0	0	0	0	0	0
8	2	2	uni	NA	over	NA	right	over	NA	prec5	NA	yes	NA	0		S0801_02	0	0	0	0	0	0	0	295	705	890	133	80	570	91	0	0	0	0
8	3	1	uni	over	NA	NA	left	over	prec5	NA	yes	NA	NA	0		S0801_03	275	620	925	143	74	460	93	0	0	0	0	0	0	0	0	0	0	0
8	4	1	uni	over	NA	NA	left	over	prec5	NA	yes	NA	NA	0		S0801_04	260	555	785	134	70	390	87	0	0	0	0	0	0	0	0	0	0	0
8	5	1	uni	over	NA	NA	left	over	prec5	NA	yes	NA	NA	0		S0801_05	280	550	900	128	70	390	81	0	0	0	0	0	0	0	0	0	0	0
8	6	3	uni	under	NA	NA	left	under	power	NA	yes	NA	NA	0		S0801_06	265	555	815	136	75	420	100	0	0	0	0	0	0	0	0	0	0	0
8	7	2	uni	NA	over	NA	right	over	NA	prec5	NA	yes	NA	0		S0801_07	0	0	0	0	0	0	0	290	595	750	119	81	485	74	0	0	0	0
8	8	3	uni	under	NA	NA	left	under	power	NA	yes	NA	NA	0		S0801_08	265	500	730	138	76	385	101	0	0	0	0	0	0	0	0	0	0	0
8	9	4	uni	NA	under	NA	right	under	NA	power	NA	yes	NA	0		S0801_09	0	0	0	0	0	0	0	300	665	690	129	85	570	98	0	0	0	0
8	10	1	uni	over	NA	NA	left	over	prec5	NA	yes	NA	NA	0		S0801_10	235	580	850	135	71	415	99	0	0	0	0	0	0	0	0	0	0	0
8	11	2	uni	NA	over	NA	right	over	NA	prec5	NA	yes	NA	0		S0801_11	0	0	0	0	0	0	0	255	570	825	120	84	480	83	0	0	0	0
8	12	3	uni	under	NA	NA	left	under	power	NA	yes	NA	NA	0		S0801_12	250	495	685	137	76	380	106	0	0	0	0	0	0	0	0	0	0	0
8	13	4	uni	NA	under	NA	right	under	NA	power	NA	yes	NA	0		S0801_13	0	0	0	0	0	0	0	260	555	665	138	82	460	95	0	0	0	0
8	14	4	uni	NA	under	NA	right	under	NA	power	NA	yes	NA	0		S0801_14	0	0	0	0	0	0	0	275	580	650	136	83	485	100	0	0	0	0
8	15	2	uni	NA	over	NA	right	over	NA	prec5	NA	yes	NA	0		S0801_15	0	0	0	0	0	0	0	240	545	750	117	82	450	82	0	0	0	0
8	16	3	uni	under	NA	NA	left	under	power	NA	yes	NA	NA	0		S0801_16	235	540	650	132	77	420	107	0	0	0	0	0	0	0	0	0	0	0
8	17	1	uni	over	NA	NA	left	over	prec5	NA	yes	NA	NA	0		S0801_17	240	695	845	135	55	385	75	0	0	0	0	0	0	0	0	0	0	0
8	18	2	uni	NA	over	NA	right	over	NA	prec5	NA	yes	NA	0		S0801_18	0	0	0	0	0	0	0	260	555	860	115	84	470	86	0	0	0	0
8	19	4	uni	NA	under	NA	right	under	NA	power	NA	yes	NA	0		S0801_19	0	0	0	0	0	0	0	255	655	590	124	84	555	93	0	0	0	0
8	20	4	uni	NA	under	NA	right	under	NA	power	NA	yes	NA	0		S0801_20	0	0	0	0	0	0	0	135	715	525	138	81	585	96	0	0	0	0
8	21	8	bim	under	over	incong	both	uo	power	prec5	yes	yes	BimESC	0		S0802_01	285	800	1020	138	71	570	97	315	765	1060	126	78	600	86	-30	5	-10	-50
8	22	8	bim	under	over	incong	both	uo	power	prec5	yes	yes	BimESC	0		S0802_02	250	760	1090	139	70	535	92	265	715	1150	124	83	595	93	-15	30	30	-30
8	23	5	bim	over	over	cong	both	oo	prec5	prec5	yes	yes	BimESC	0		S0802_03	300	640	875	137	68	435	85	305	660	1070	123	78	515	86	-5	-25	-25	-220
8	24	8	bim	under	over	incong	both	uo	power	prec5	yes	yes	BimESC	0		S0802_04	270	685	1150	137	64	440	95	260	690	1160	137	79	545	103	10	5	5	-5
8	25	5	bim	over	over	cong	both	oo	prec5	prec5	yes	yes	BimESC	0		S0802_05	295	635	1175	130	68	435	86	300	650	1085	119	79	515	90	-5	-20	-20	70
8	26	7	bim	under	under	cong	both	uu	power	power	yes	yes	BimESC	0		S0802_06	280	745	1040	134	66	495	97	285	735	820	124	81	595	104	-5	5	5	225
8	27	6	bim	over	under	incong	both	ou	prec5	power	yes	yes	BimESC	0		S0802_07	280	655	1270	140	76	505	98	290	765	985	135	82	630	97	-10	-120	-75	210
8	28	7	bim	under	under	cong	both	uu	power	power	yes	yes	BimESC	0		S0802_08	230	690	930	135	68	475	100	230	700	930	125	91	645	115	0	-10	-10	-10
8	29	5	bim	over	over	cong	both	oo	prec5	prec5	yes	yes	BimESC	0		S0802_09	185	645	1360	137	69	445	95	200	665	1090	128	84	560	102	-15	-35	-35	235
8	30	6	bim	over	under	incong	both	ou	prec5	power	yes	yes	BimESC	0		S0802_10	190	680	1135	138	71	485	93	170	785	990	133	82	645	98	20	-85	-85	60
8	31	6	bim	over	under	incong	both	ou	prec5	power	yes	yes	BimESC	0		S0802_11	170	710	1320	134	66	475	91	160	790	1290	126	81	640	94	10	-70	-120	-90
8	32	7	bim	under	under	cong	both	uu	power	power	yes	yes	BimESC	0		S0802_12	250	675	985	135	69	465	98	240	695	1105	124	87	605	108	10	-10	-10	-130
8	33	7	bim	under	under	cong	both	uu	power	power	yes	yes	BimESC	0		S0802_13	175	660	935	134	74	490	99	175	675	965	125	87	590	108	0	-15	-15	-45
8	34	6	bim	over	under	incong	both	ou	prec5	power	yes	yes	BimESC	0		S0802_14	290	630	1050	133	70	440	95	300	705	1020	131	85	600	105	-10	-85	-85	-55
8	35	8	bim	under	over	incong	both	uo	prec5	power	no	no	Neither	1	wrongpath
8	36	5	bim	over	over	cong	both	oo	prec5	prec5	yes	yes	BimESC	0		S0802_16	270	680	1140	125	65	445	83	265	690	1085	114	78	540	80	5	-5	-5	50
8	37	5	bim	over	over	cong	both	oo	prec5	prec5	yes	yes	BimESC	0		S0802_17	320	645	1180	123	67	435	84	340	635	1155	112	78	500	86	-20	-10	-10	15
8	38	8	bim	under	over	incong	both	uo	power	prec5	yes	yes	BimESC	0		S0802_18	230	665	1025	130	74	495	97	240	690	1100	116	84	580	97	-10	-35	-35	-110
8	39	6	bim	over	under	incong	both	ou	prec5	power	yes	yes	BimESC	0		S0802_19	155	755	1095	124	73	555	83	165	815	1015	130	84	690	95	-10	-70	-70	10
8	40	7	bim	under	under	cong	both	uu	power	power	yes	yes	BimESC	0		S0802_20	290	645	970	130	74	480	102	290	675	1030	120	86	585	101	0	-30	-30	-90
9	1	2	uni	NA	over	NA	right	over	NA	prec5	NA	yes	NA	0		S0901_01	0	0	0	0	0	0	0	370	595	965	137	67	405	99	0	0	0	0
9	2	1	uni	over	NA	NA	left	over	prec5	NA	yes	NA	NA	0		S0901_02	340	560	895	130	82	460	91	0	0	0	0	0	0	0	0	0	0	0
9	3	2	uni	NA	over	NA	right	over	NA	prec5	NA	yes	NA	0		S0901_03	0	0	0	0	0	0	0	295	675	875	125	73	500	81	0	0	0	0
9	4	4	uni	NA	under	NA	right	under	NA	power	NA	yes	NA	0		S0901_04	0	0	0	0	0	0	0	340	495	630	141	79	395	102	0	0	0	0
9	5	4	uni	NA	under	NA	right	under	NA	power	NA	yes	NA	0		S0901_05	0	0	0	0	0	0	0	325	535	610	135	77	415	95	0	0	0	0
9	6	4	uni	NA	under	NA	right	under	NA	power	NA	yes	NA	0		S0901_06	0	0	0	0	0	0	0	405	520	610	133	70	365	93	0	0	0	0
9	7	2	uni	NA	over	NA	right	over	NA	prec5	NA	yes	NA	0		S0901_07	0	0	0	0	0	0	0	275	515	860	122	74	385	85	0	0	0	0
9	8	3	uni	under	NA	NA	left	under	power	NA	yes	NA	NA	0		S0901_08	330	500	800	124	79	400	89	0	0	0	0	0	0	0	0	0	0	0
9	9	1	uni	over	NA	NA	left	over	prec5	NA	yes	NA	NA	0		S0901_09	290	485	995	125	82	400	96	0	0	0	0	0	0	0	0	0	0	0
9	10	4	uni	NA	under	NA	right	under	NA	power	NA	yes	NA	0		S0901_10	0	0	0	0	0	0	0	325	455	640	135	76	350	91	0	0	0	0
9	11	2	uni	NA	over	NA	right	over	NA	prec5	NA	yes	NA	0		S0901_11	0	0	0	0	0	0	0	345	460	815	140	69	320	94	0	0	0	0
9	12	3	uni	under	NA	NA	left	under	power	NA	yes	NA	NA	0		S0901_12	330	485	675	110	78	380	89	0	0	0	0	0	0	0	0	0	0	0
9	13	3	uni	under	NA	NA	left	under	power	NA	yes	NA	NA	0		S0901_13	365	480	695	124	78	375	90	0	0	0	0	0	0	0	0	0	0	0
9	14	3	uni	under	NA	NA	left	under	power	NA	yes	NA	NA	0		S0901_14	345	505	650	112	84	425	93	0	0	0	0	0	0	0	0	0	0	0
9	15	1	uni	over	NA	NA	left	over	prec5	NA	yes	NA	NA	0		S0901_15	345	495	1030	125	79	395	96	0	0	0	0	0	0	0	0	0	0	0
9	16	1	uni	over	NA	NA	left	over	prec5	NA	yes	NA	NA	0		S0901_16	325	530	835	127	69	370	81	0	0	0	0	0	0	0	0	0	0	0
9	17	1	uni	over	NA	NA	left	over	prec5	NA	yes	NA	NA	0		S0901_17	295	535	935	119	78	420	86	0	0	0	0	0	0	0	0	0	0	0
9	18	3	uni	under	NA	NA	left	under	power	NA	yes	NA	NA	0		S0901_18	300	555	605	127	81	450	89	0	0	0	0	0	0	0	0	0	0	0
9	19	2	uni	NA	over	NA	right	over	NA	prec5	NA	yes	NA	0		S0901_19	0	0	0	0	0	0	0	320	460	805	136	72	335	100	0	0	0	0
9	20	4	uni	NA	under	NA	right	under	NA	power	NA	yes	NA	0		S0901_20	0	0	0	0	0	0	0	320	430	615	138	73	320	94	0	0	0	0
9	21	7	bim	under	under	cong	both	uu	power	power	yes	yes	BimESC	0		S0902_01	350	585	705	124	74	440	90	335	595	575	135	67	400	89	15	5	5	135
9	22	8	bim	under	over	incong	both	uo	power	prec5	yes	yes	BimESC	0		S0902_02	375	585	785	121	76	445	89	370	540	940	132	72	390	94	5	50	50	-105
9	23	8	bim	under	over	incong	both	uo	power	prec5	yes	yes	BimESC	0		S0902_03	270	690	860	116	79	550	92	280	625	1285	129	70	440	96	-10	55	55	-370
9	24	5	bim	over	over	cong	both	oo	prec5	prec5	yes	yes	BimESC	0		S0902_04	280	640	915	125	74	475	85	255	670	830	119	71	480	79	25	-5	-5	80
9	25	6	bim	over	under	incong	both	ou	prec5	power	yes	yes	BimESC	0		S0902_05	320	560	1065	126	84	475	86	310	565	805	132	78	445	92	10	5	-15	245
9	26	7	bim	under	under	cong	both	uu	power	power	yes	yes	BimESC	0		S0902_06	330	530	800	121	75	400	90	315	545	625	137	74	405	92	15	0	0	175
9	27	8	bim	under	over	incong	both	uo	power	prec5	yes	yes	BimESC	0		S0902_07	310	620	770	122	80	500	89	310	615	1065	118	77	480	80	0	5	35	-260
9	28	5	bim	over	over	cong	both	oo	prec5	prec5	yes	yes	BimESC	0		S0902_08	255	565	1130	118	75	425	81	270	540	915	114	75	410	83	-15	10	15	230
9	29	5	bim	over	over	cong	both	oo	prec5	prec5	yes	yes	BimESC	0		S0902_09	250	565	1075	126	75	425	82	230	585	875	120	73	430	78	20	0	0	200
9	30	5	bim	over	over	cong	both	oo	prec5	prec5	yes	yes	BimESC	0		S0902_10	290	575	1065	119	78	450	87	280	595	1130	114	78	470	80	10	-10	-10	-75
9	31	8	bim	under	over	incong	both	uo	power	prec5	yes	yes	BimESC	0		S0902_11	365	775	810	115	72	555	87	345	730	1035	122	73	535	76	20	65	65	-160
9	32	7	bim	under	under	cong	both	uu	power	power	yes	yes	BimESC	0		S0902_12	280	555	825	116	78	435	88	275	525	640	135	74	390	93	5	35	35	220
9	33	7	bim	under	under	cong	both	uu	power	power	yes	yes	BimESC	0		S0902_13	365	560	750	115	78	440	90	330	580	695	130	78	455	92	35	15	15	70
9	34	5	bim	over	over	cong	both	oo	prec5	prec5	yes	yes	BimESC	0		S0902_14	335	585	1085	124	73	430	82	300	610	1060	122	73	450	85	35	10	10	35
9	35	8	bim	under	over	incong	both	uo	power	prec5	yes	yes	BimESC	0		S0902_15	445	735	840	115	79	585	89	460	690	980	120	76	530	81	-15	30	30	-110
9	36	6	bim	over	under	incong	both	ou	prec5	power	yes	yes	BimESC	0		S0902_16	335	790	1090	120	81	640	85	285	870	665	129	80	705	98	50	-30	-30	395
9	37	7	bim	under	under	cong	both	uu	power	power	yes	yes	BimESC	0		S0902_17	270	535	740	116	78	420	88	265	525	690	135	74	390	94	5	15	15	65
9	38	6	bim	over	under	incong	both	ou	prec5	power	yes	yes	BimESC	0		S0902_18	405	615	1080	129	74	460	92	345	715	665	138	77	555	96	60	-40	-35	380
9	39	6	bim	over	under	incong	both	ou	prec5	power	yes	yes	BimESC	0		S0902_19	435	595	1095	129	78	470	92	355	675	645	133	79	535	100	80	0	0	450
9	40	6	bim	over	under	incong	both	ou	prec5	power	yes	yes	BimESC	0		S0902_20	310	600	1115	120	75	455	86	295	650	695	133	73	480	94	15	-35	-35	385
10	1	1	uni	over	NA	NA	left	over	prec3	NA	yes	NA	NA	0		S1001_01	365	740	1320	123	71	530	57	0	0	0	0	0	0	0	0	0	0	0
10	2	2	uni	NA	over	NA	right	over	NA	prec3	NA	yes	NA	0		S1001_02	0	0	0	0	0	0	0	345	655	850	64	80	530	49	0	0	0	0
10	3	3	uni	under	NA	NA	left	under	power	NA	yes	NA	NA	0		S1001_03	355	695	730	121	82	575	97	0	0	0	0	0	0	0	0	0	0	0
10	4	3	uni	under	NA	NA	left	under	power	NA	yes	NA	NA	0		S1001_04	435	635	655	126	81	520	104	0	0	0	0	0	0	0	0	0	0	0
10	5	1	uni	over	NA	NA	left	over	prec3	NA	yes	NA	NA	0		S1001_05	325	620	1030	78	80	500	57	0	0	0	0	0	0	0	0	0	0	0
10	6	4	uni	NA	under	NA	right	under	NA	power	NA	yes	NA	0		S1001_06	0	0	0	0	0	0	0	270	665	575	139	82	550	94	0	0	0	0
10	7	4	uni	NA	under	NA	right	under	NA	power	NA	yes	NA	0		S1001_07	0	0	0	0	0	0	0	335	600	625	140	79	475	104	0	0	0	0
10	8	4	uni	NA	under	NA	right	under	NA	power	NA	yes	NA	0		S1001_08	0	0	0	0	0	0	0	320	605	565	136	83	505	98	0	0	0	0
10	9	3	uni	under	NA	NA	left	under	power	NA	yes	NA	NA	0		S1001_09	355	665	600	125	83	555	99	0	0	0	0	0	0	0	0	0	0	0
10	10	2	uni	NA	over	NA	right	over	NA	prec3	NA	yes	NA	0		S1001_10	0	0	0	0	0	0	0	390	570	955	82	71	410	48	0	0	0	0
10	11	2	uni	NA	over	NA	right	over	NA	prec3	NA	yes	NA	0		S1001_11	0	0	0	0	0	0	0	395	595	835	67	73	435	43	0	0	0	0
10	12	1	uni	over	NA	NA	left	over	prec3	NA	yes	NA	NA	0		S1001_12	380	550	905	77	76	425	48	0	0	0	0	0	0	0	0	0	0	0
10	13	4	uni	NA	under	NA	right	under	NA	power	NA	yes	NA	0		S1001_13	0	0	0	0	0	0	0	290	545	545	135	82	450	101	0	0	0	0
10	14	2	uni	NA	over	NA	right	over	NA	prec3	NA	yes	NA	0		S1001_14	0	0	0	0	0	0	0	320	610	850	95	64	395	41	0	0	0	0
10	15	1	uni	over	NA	NA	left	over	prec3	NA	yes	NA	NA	0		S1001_15	320	580	875	76	79	465	54	0	0	0	0	0	0	0	0	0	0	0
10	16	1	uni	over	NA	NA	left	over	prec3	NA	yes	NA	NA	0		S1001_16	330	580	970	73	80	465	54	0	0	0	0	0	0	0	0	0	0	0
10	17	3	uni	under	NA	NA	left	under	power	NA	yes	NA	NA	0		S1001_17	290	570	550	126	83	475	100	0	0	0	0	0	0	0	0	0	0	0
10	18	3	uni	under	NA	NA	left	under	power	NA	yes	NA	NA	0		S1001_18	315	585	615	124	85	505	106	0	0	0	0	0	0	0	0	0	0	0
10	19	2	uni	NA	over	NA	right	over	NA	prec3	NA	yes	NA	0		S1001_19	0	0	0	0	0	0	0	340	540	945	79	69	380	47	0	0	0	0
10	20	4	uni	NA	under	NA	right	under	NA	power	NA	yes	NA	0		S1001_20	0	0	0	0	0	0	0	315	465	575	133	86	405	112	0	0	0	0
10	21	6	bim	over	under	incong	both	ou	prec5	power	yes	yes	BimESC	0		S1002_01	400	705	1120	125	74	525	94	415	730	1120	127	73	535	93	-15	-40	-35	-35
10	22	5	bim	over	over	cong	both	oo	prec3	prec3	yes	yes	BimESC	0		S1002_02	350	630	1240	73	75	480	54	360	600	1195	71	73	440	51	-10	20	-65	-20
10	23	5	bim	over	over	cong	both	oo	prec3	prec3	yes	yes	BimESC	0		S1002_03	360	670	1130	71	78	525	50	385	615	1010	65	76	470	50	-25	30	5	125
10	24	6	bim	over	under	incong	both	ou	prec3	power	yes	yes	BimESC	0		S1002_04	305	625	980	82	79	500	56	320	685	990	122	75	515	97	-15	-75	-75	-85
10	25	7	bim	under	under	cong	both	uu	power	power	yes	yes	BimESC	0		S1002_05	310	655	690	114	80	530	96	315	645	735	125	81	525	98	-5	5	5	-40
10	26	6	bim	over	under	incong	both	ou	prec3	power	yes	yes	BimESC	0		S1002_06	325	720	1060	82	74	535	40	345	735	1005	125	76	560	94	-20	-35	-35	20
10	27	6	bim	over	under	incong	both	ou	prec3	power	yes	yes	BimESC	0		S1002_07	415	690	1035	81	75	520	47	435	725	880	120	78	570	97	-20	-55	-55	100
10	28	8	bim	under	over	incong	both	uo	power	prec3	yes	yes	BimESC	0		S1002_08	355	790	890	117	71	560	92	380	670	1005	119	76	515	59	-25	95	95	-20
10	29	7	bim	under	under	cong	both	uu	power	power	yes	yes	BimESC	0		S1002_09	295	670	710	115	83	555	95	305	645	765	123	81	525	95	-10	15	15	-40
10	30	8	bim	under	over	incong	both	uo	power	prec3	yes	yes	BimESC	0		S1002_10	320	745	940	115	75	560	93	330	680	970	72	76	525	43	-10	55	40	10
10	31	7	bim	under	under	cong	both	uu	power	power	yes	yes	BimESC	0		S1002_11	350	665	685	117	82	545	98	385	605	695	129	80	490	98	-35	25	25	15
10	32	7	bim	under	under	cong	both	uu	power	power	yes	yes	BimESC	0		S1002_12	310	650	745	120	81	530	98	340	605	760	125	81	490	99	-30	15	15	0
10	33	8	bim	under	over	incong	both	uo	power	prec3	yes	yes	BimESC	0		S1002_13	275	735	840	120	76	560	94	300	635	1070	78	76	485	53	-25	75	60	-170
10	34	7	bim	under	under	cong	both	uu	power	power	yes	yes	BimESC	0		S1002_14	420	625	660	122	83	525	100	440	600	650	129	84	505	101	-20	5	5	15
10	35	8	bim	under	over	incong	both	uo	power	prec3	yes	yes	BimESC	0		S1002_15	375	715	835	112	78	565	93	385	670	925	70	77	520	47	-10	35	20	-70
10	36	6	bim	over	under	incong	both	ou	prec3	power	yes	yes	BimESC	0		S1002_16	380	695	1000	77	76	530	49	395	765	920	114	71	545	96	-15	-85	10	90
10	37	8	bim	under	over	incong	both	uo	power	prec3	yes	yes	BimESC	0		S1002_17	330	785	940	115	73	580	92	340	720	1010	67	74	535	43	-10	55	55	-15
10	38	5	bim	over	over	cong	both	oo	prec3	prec3	yes	yes	BimESC	0		S1002_18	375	740	1215	71	67	500	43	375	605	1220	58	80	485	50	0	135	100	95
10	39	5	bim	over	over	cong	both	oo	prec3	prec3	yes	yes	BimESC	0		S1002_19	295	650	1180	70	76	495	45	290	665	1095	64	68	455	47	5	-10	-10	75
10	40	5	bim	over	over	cong	both	oo	prec3	prec3	yes	yes	BimESC	0		S1002_20	380	705	1115	69	71	500	43	385	725	960	62	65	470	48	-5	-25	-25	130
11	1	2	uni	NA	over	NA	right	over	NA	prec5	NA	yes	NA	0		S1101_01	0	0	0	0	0	0	0	355	865	1175	121	86	745	101	0	0	0	0
11	2	3	uni	under	NA	NA	left	under	power	NA	yes	NA	NA	0		S1101_02	335	730	695	127	83	610	97	0	0	0	0	0	0	0	0	0	0	0
11	3	4	uni	NA	under	NA	right	under	NA	power	NA	yes	NA	0		S1101_03	0	0	0	0	0	0	0	335	585	700	118	89	525	104	0	0	0	0
11	4	4	uni	NA	under	NA	right	under	NA	power	NA	yes	NA	0		S1101_04	0	0	0	0	0	0	0	325	655	665	128	83	545	100	0	0	0	0
11	5	1	uni	over	NA	NA	left	over	power	NA	no	NA	NA	0		S1101_05	305	635	1125	134	83	530	98	0	0	0	0	0	0	0	0	0	0	0
11	6	2	uni	NA	over	NA	right	over	NA	power	NA	no	NA	0		S1101_06	0	0	0	0	0	0	0	335	595	1075	125	84	505	99	0	0	0	0
11	7	1	uni	over	NA	NA	left	over	power	NA	no	NA	NA	0		S1101_07	255	665	1015	131	79	530	90	0	0	0	0	0	0	0	0	0	0	0
11	8	4	uni	NA	under	NA	right	under	NA	power	NA	yes	NA	0		S1101_08	0	0	0	0	0	0	0	290	580	635	125	86	500	103	0	0	0	0
11	9	2	uni	NA	over	NA	right	over	NA	power	NA	no	NA	0		S1101_09	0	0	0	0	0	0	0	325	635	1015	123	80	510	98	0	0	0	0
11	10	4	uni	NA	under	NA	right	under	NA	power	NA	yes	NA	0		S1101_10	0	0	0	0	0	0	0	335	675	625	126	82	560	103	0	0	0	0
11	11	3	uni	under	NA	NA	left	under	power	NA	yes	NA	NA	0		S1101_11	225	640	630	133	85	550	96	0	0	0	0	0	0	0	0	0	0	0
11	12	3	uni	under	NA	NA	left	under	power	NA	yes	NA	NA	0		S1101_12	280	635	705	132	83	530	103	0	0	0	0	0	0	0	0	0	0	0
11	13	2	uni	NA	over	NA	right	over	NA	power	NA	no	NA	0		S1101_13	0	0	0	0	0	0	0	290	625	950	126	78	490	96	0	0	0	0
11	14	1	uni	over	NA	NA	left	over	power	NA	no	NA	NA	0		S1101_14	300	595	925	128	84	505	98	0	0	0	0	0	0	0	0	0	0	0
11	15	2	uni	NA	over	NA	right	over	NA	power	NA	no	NA	0		S1101_15	0	0	0	0	0	0	0	290	655	910	128	88	580	104	0	0	0	0
11	16	3	uni	under	NA	NA	left	under	power	NA	yes	NA	NA	0		S1101_16	285	555	700	129	89	500	106	0	0	0	0	0	0	0	0	0	0	0
11	17	3	uni	under	NA	NA	left	under	power	NA	yes	NA	NA	0		S1101_17	280	595	760	131	88	530	108	0	0	0	0	0	0	0	0	0	0	0
11	18	4	uni	NA	under	NA	right	under	NA	power	NA	yes	NA	0		S1101_18	0	0	0	0	0	0	0	300	510	680	127	92	475	118	0	0	0	0
11	19	1	uni	over	NA	NA	left	over	power	NA	no	NA	NA	0		S1101_19	250	590	990	131	85	510	98	0	0	0	0	0	0	0	0	0	0	0
11	20	1	uni	over	NA	NA	left	over	power	NA	no	NA	NA	0		S1101_20	245	605	955	129	84	510	97	0	0	0	0	0	0	0	0	0	0	0
11	21	6	bim	over	under	incong	both	ou	power	power	no	yes	ESC_RH	0		S1102_01	280	840	1215	126	75	635	93	265	850	1060	117	83	710	99	15	5	0	155
11	22	7	bim	under	under	cong	both	uu	power	power	yes	yes	BimESC	0		S1102_02	270	725	780	128	76	555	95	255	720	630	122	83	600	101	15	20	20	170
11	23	6	bim	over	under	incong	both	ou	power	power	no	yes	ESC_RH	0		S1102_03	260	630	1055	131	82	525	94	250	670	830	125	83	560	95	10	-30	-30	195
11	24	5	bim	over	over	cong	both	oo	power	power	no	no	Neither	0		S1102_04	245	685	980	126	80	550	93	235	700	1045	123	81	575	96	10	-5	0	-65
11	25	7	bim	under	under	cong	both	uu	power	power	yes	yes	BimESC	0		S1102_05	245	710	725	125	80	570	96	250	685	725	125	86	595	103	-5	20	20	20
11	26	6	bim	over	under	incong	both	ou	power	power	no	yes	ESC_RH	0		S1102_06	220	680	960	130	78	530	94	210	700	760	124	84	595	102	10	-10	-10	190
11	27	5	bim	over	over	cong	both	oo	power	power	no	no	Neither	0		S1102_07	250	645	1075	130	81	525	96	265	635	1050	126	83	530	98	-15	-5	-5	20
11	28	8	bim	under	over	incong	both	uo	power	power	yes	no	ESC_LH	0		S1102_08	260	695	820	130	77	540	92	260	660	1090	127	85	565	104	0	35	35	-235
11	29	5	bim	over	over	cong	both	oo	power	power	no	no	Neither	0		S1102_09	240	725	1075	133	75	545	94	255	705	1040	128	80	565	100	-15	5	5	40
11	30	8	bim	under	over	incong	both	uo	power	power	yes	no	ESC_LH	0		S1102_10	315	660	755	131	80	530	97	325	635	1105	128	82	525	105	-10	15	15	-335
11	31	8	bim	under	over	incong	both	uo	power	power	yes	no	ESC_LH	0		S1102_11	255	715	820	134	72	520	94	240	710	965	126	79	565	96	15	20	10	-135
11	32	7	bim	under	under	cong	both	uu	power	power	yes	yes	BimESC	0		S1102_12	215	700	865	133	76	540	100	215	695	675	125	82	575	100	0	5	5	195
11	33	7	bim	under	under	cong	both	uu	power	power	yes	yes	BimESC	0		S1102_13	235	670	925	130	82	555	97	240	650	730	124	87	570	106	-5	15	15	210
11	34	8	bim	under	over	incong	both	uo	power	power	yes	no	ESC_LH	0		S1102_14	240	745	965	130	79	595	97	265	705	1035	125	87	620	106	-25	15	15	-55
11	35	6	bim	over	under	incong	both	ou	power	power	no	yes	ESC_RH	0		S1102_15	230	725	1015	130	80	585	93	245	770	795	125	82	635	94	-15	-60	-50	170
11	36	5	bim	over	over	cong	both	oo	power	power	no	no	Neither	0		S1102_16	225	755	1045	131	71	540	94	245	725	1010	130	79	575	99	-20	10	10	45
11	37	5	bim	over	over	cong	both	oo	power	power	no	no	Neither	0		S1102_17	230	785	955	131	76	595	95	240	775	1035	125	81	630	96	-10	0	0	-80
11	38	6	bim	over	under	incong	both	ou	power	power	no	yes	ESC_RH	0		S1102_18	250	735	1060	132	85	625	100	250	745	820	132	84	635	100	0	-10	-10	230
11	39	8	bim	under	over	incong	both	uo	power	power	yes	no	ESC_LH	0		S1102_19	295	725	845	128	75	545	94	295	700	1015	127	79	555	96	0	25	25	-145
11	40	7	bim	under	under	cong	both	uu	power	power	yes	yes	BimESC	0		S1102_20	450	630	765	130	78	490	93	460	610	745	122	81	495	95	-10	10	10	30
12	1	1	uni	over	NA	NA	left	over	prec5	NA	yes	NA	NA	0		S1201_01	365	595	920	112	83	495	94	0	0	0	0	0	0	0	0	0	0	0
12	2	4	uni	NA	under	NA	right	under	NA	power	NA	yes	NA	0		S1201_02	0	0	0	0	0	0	0	455	545	610	114	85	470	94	0	0	0	0
12	3	2	uni	NA	over	NA	right	over	NA	power	NA	no	NA	0		S1201_03	0	0	0	0	0	0	0	380	550	820	124	83	460	101	0	0	0	0
12	4	2	uni	NA	over	NA	right	over	NA	prec5	NA	yes	NA	0		S1201_04	0	0	0	0	0	0	0	300	480	735	124	82	395	91	0	0	0	0
12	5	4	uni	NA	under	NA	right	under	NA	power	NA	yes	NA	0		S1201_05	0	0	0	0	0	0	0	335	515	455	122	83	430	91	0	0	0	0
12	6	3	uni	under	NA	NA	left	under	power	NA	yes	NA	NA	0		S1201_06	255	550	555	121	75	415	85	0	0	0	0	0	0	0	0	0	0	0
12	7	2	uni	NA	over	NA	right	over	NA	prec5	NA	yes	NA	0		S1201_07	0	0	0	0	0	0	0	310	495	720	124	82	410	90	0	0	0	0
12	8	1	uni	over	NA	NA	left	over	prec5	NA	yes	NA	NA	0		S1201_08	300	495	850	121	82	410	83	0	0	0	0	0	0	0	0	0	0	0
12	9	3	uni	under	NA	NA	left	under	power	NA	yes	NA	NA	0		S1201_09	245	485	520	122	77	380	85	0	0	0	0	0	0	0	0	0	0	0
12	10	2	uni	NA	over	NA	right	over	NA	prec5	NA	yes	NA	0		S1201_10	0	0	0	0	0	0	0	250	470	795	123	78	370	98	0	0	0	0
12	11	1	uni	over	NA	NA	left	over	prec5	NA	yes	NA	NA	0		S1201_11	260	450	800	116	80	365	83	0	0	0	0	0	0	0	0	0	0	0
12	12	4	uni	NA	under	NA	right	under	NA	power	NA	yes	NA	0		S1201_12	0	0	0	0	0	0	0	260	490	490	123	81	405	92	0	0	0	0
12	13	3	uni	under	NA	NA	left	under	power	NA	yes	NA	NA	0		S1201_13	220	495	570	133	78	390	85	0	0	0	0	0	0	0	0	0	0	0
12	14	2	uni	NA	over	NA	right	over	NA	prec5	NA	yes	NA	0		S1201_14	0	0	0	0	0	0	0	320	485	770	126	78	380	91	0	0	0	0
12	15	4	uni	NA	under	NA	right	under	NA	power	NA	yes	NA	0		S1201_15	0	0	0	0	0	0	0	275	505	475	121	82	415	92	0	0	0	0
12	16	3	uni	under	NA	NA	left	under	power	NA	yes	NA	NA	0		S1201_16	240	500	510	127	80	405	85	0	0	0	0	0	0	0	0	0	0	0
12	17	1	uni	over	NA	NA	left	over	prec5	NA	yes	NA	NA	0		S1201_17	325	470	650	126	80	380	83	0	0	0	0	0	0	0	0	0	0	0
12	18	3	uni	under	NA	NA	left	under	power	NA	yes	NA	NA	0		S1201_18	255	485	485	122	79	390	86	0	0	0	0	0	0	0	0	0	0	0
12	19	4	uni	NA	under	NA	right	under	NA	power	NA	yes	NA	0		S1201_19	0	0	0	0	0	0	0	330	485	465	121	79	390	93	0	0	0	0
12	20	1	uni	over	NA	NA	left	over	prec5	NA	yes	NA	NA	0		S1201_20	280	460	675	123	81	375	82	0	0	0	0	0	0	0	0	0	0	0
12	21	7	bim	under	under	cong	both	uu	power	power	yes	yes	BimESC	0		S1202_01	335	560	575	122	79	445	90	350	550	625	118	81	445	94	-15	-5	-5	-55
12	22	7	bim	under	under	cong	both	uu	power	power	yes	yes	BimESC	0		S1202_02	265	530	545	126	81	435	84	285	515	500	114	79	410	90	-20	-5	-5	40
12	23	5	bim	over	over	cong	both	oo	prec5	prec5	yes	yes	BimESC	0		S1202_03	285	520	810	120	79	415	75	305	505	785	116	79	405	90	-20	-5	-5	20
12	24	8	bim	under	over	incong	both	uo	power	prec5	yes	yes	BimESC	0		S1202_04	275	540	500	125	82	450	93	270	505	660	122	79	405	91	5	40	40	-120
12	25	7	bim	under	under	cong	both	uu	power	power	yes	yes	BimESC	0		S1202_05	280	485	450	125	80	390	86	290	460	455	120	78	365	93	-10	15	15	10
12	26	5	bim	over	over	cong	both	oo	prec5	prec5	yes	yes	BimESC	0		S1202_06	205	510	760	120	71	365	71	210	500	700	124	69	350	76	-5	5	5	65
12	27	5	bim	over	over	cong	both	oo	prec5	prec5	yes	yes	BimESC	0		S1202_07	290	480	775	113	73	355	70	305	465	700	111	72	340	77	-15	0	0	75
12	28	8	bim	under	over	incong	both	uo	power	prec5	yes	yes	BimESC	0		S1202_08	215	670	685	120	75	510	82	210	615	835	119	73	455	85	5	60	60	-90
12	29	6	bim	over	under	incong	both	ou	prec5	power	yes	yes	BimESC	0		S1202_09	340	560	895	112	71	400	64	335	580	665	128	79	465	94	5	-15	-15	215
12	30	8	bim	under	over	incong	both	uo	power	prec5	yes	yes	BimESC	0		S1202_10	270	610	545	122	80	495	85	320	555	725	117	76	425	74	-50	5	5	-175
12	31	6	bim	over	under	incong	both	ou	prec5	power	yes	yes	BimESC	0		S1202_11	250	590	815	113	79	475	67	265	600	630	123	79	480	93	-15	-25	-25	160
12	32	5	bim	over	over	cong	both	oo	prec5	prec5	yes	yes	BimESC	0		S1202_12	315	545	760	109	75	410	66	340	515	790	115	73	380	77	-25	5	5	-25
12	33	7	bim	under	under	cong	both	uu	power	power	yes	yes	BimESC	0		S1202_13	295	535	485	126	80	435	86	330	490	550	124	81	400	97	-35	10	10	-55
12	34	6	bim	over	under	incong	both	ou	prec5	power	yes	yes	BimESC	0		S1202_14	225	545	960	119	79	435	75	220	590	565	123	77	460	90	5	-40	-40	355
12	35	7	bim	under	under	cong	both	uu	power	power	yes	yes	BimESC	0		S1202_15	245	475	550	131	78	375	87	250	455	490	126	78	360	95	-5	15	15	75
12	36	8	bim	under	over	incong	both	uo	power	prec5	yes	yes	BimESC	0		S1202_16	230	555	610	124	71	395	88	230	535	880	121	72	385	92	0	20	20	-250
12	37	5	bim	over	over	cong	both	oo	prec5	prec5	yes	yes	BimESC	0		S1202_17	270	465	800	125	73	345	76	270	465	825	125	74	350	83	0	0	0	-25
12	38	6	bim	over	under	incong	both	ou	prec5	power	yes	yes	BimESC	0		S1202_18	275	475	765	121	73	350	78	280	505	565	126	76	390	90	-5	-35	-35	165
12	39	8	bim	under	over	incong	both	uo	power	prec5	yes	yes	BimESC	0		S1202_19	265	570	525	125	74	425	85	265	520	795	125	72	375	89	0	50	50	-220
12	40	6	bim	over	under	incong	both	ou	prec5	power	yes	yes	BimESC	0		S1202_20	375	515	900	120	78	405	72	385	530	590	125	79	425	93	-10	-25	-25	285
13	1	3	uni	under	NA	NA	left	under	prec3	NA	no	NA	NA	0		S1301_01	615	680	1015	89	77	525	76	0	0	0	0	0	0	0	0	0	0	0
13	2	2	uni	NA	over	NA	right	over	NA	prec3	NA	yes	NA	0		S1301_02	0	0	0	0	0	0	0	580	785	1505	70	80	635	50	0	0	0	0
13	3	2	uni	NA	over	NA	right	over	NA	prec3	NA	yes	NA	0		S1301_03	0	0	0	0	0	0	0	785	710	1160	65	80	570	53	0	0	0	0
13	4	4	uni	NA	under	NA	right	under	NA	prec3	NA	no	NA	0		S1301_04	0	0	0	0	0	0	0	815	925	825	79	76	710	50	0	0	0	0
13	5	4	uni	NA	under	NA	right	under	NA	prec3	NA	no	NA	0		S1301_05	0	0	0	0	0	0	0	690	905	805	91	82	745	56	0	0	0	0
13	6	3	uni	under	NA	NA	left	under	prec3	NA	no	NA	NA	0		S1301_06	745	780	825	71	77	605	55	0	0	0	0	0	0	0	0	0	0	0
13	7	3	uni	under	NA	NA	left	under	prec3	NA	no	NA	NA	0		S1301_07	730	780	875	80	82	645	67	0	0	0	0	0	0	0	0	0	0	0
13	8	4	uni	NA	under	NA	right	under	NA	prec3	NA	no	NA	0		S1301_08	0	0	0	0	0	0	0	685	870	735	98	72	630	53	0	0	0	0
13	9	1	uni	over	NA	NA	left	over	prec3	NA	yes	NA	NA	0		S1301_09	355	755	1100	84	76	580	51	0	0	0	0	0	0	0	0	0	0	0
13	10	1	uni	over	NA	NA	left	over	prec3	NA	yes	NA	NA	0		S1301_10	495	710	1145	78	79	570	53	0	0	0	0	0	0	0	0	0	0	0
13	11	1	uni	over	NA	NA	left	over	prec3	NA	yes	NA	NA	0		S1301_11	355	610	1150	77	81	500	44	0	0	0	0	0	0	0	0	0	0	0
13	12	2	uni	NA	over	NA	right	over	NA	prec3	NA	yes	NA	0		S1301_12	0	0	0	0	0	0	0	645	755	1085	75	77	585	48	0	0	0	0
13	13	3	uni	under	NA	NA	left	under	prec3	NA	no	NA	NA	0		S1301_13	525	745	775	92	76	565	55	0	0	0	0	0	0	0	0	0	0	0
13	14	3	uni	under	NA	NA	left	under	prec3	NA	no	NA	NA	0		S1301_14	280	690	710	92	77	530	61	0	0	0	0	0	0	0	0	0	0	0
13	15	2	uni	NA	over	NA	right	over	NA	prec3	NA	yes	NA	0		S1301_15	0	0	0	0	0	0	0	620	675	1135	69	77	525	57	0	0	0	0
13	16	4	uni	NA	under	NA	right	under	NA	power	NA	yes	NA	0		S1301_16	0	0	0	0	0	0	0	425	750	655	120	76	570	96	0	0	0	0
13	17	4	uni	NA	under	NA	right	under	NA	power	NA	yes	NA	0		S1301_17	0	0	0	0	0	0	0	340	730	640	116	82	605	99	0	0	0	0
13	18	1	uni	over	NA	NA	left	over	prec3	NA	yes	NA	NA	0		S1301_18	580	695	1100	74	83	580	52	0	0	0	0	0	0	0	0	0	0	0
13	19	1	uni	over	NA	NA	left	over	prec3	NA	yes	NA	NA	0		S1301_19	345	670	1165	73	79	535	49	0	0	0	0	0	0	0	0	0	0	0
13	20	2	uni	NA	over	NA	right	over	NA	prec3	NA	yes	NA	0		S1301_20	0	0	0	0	0	0	0	440	640	1040	72	77	495	47	0	0	0	0
13	21	8	bim	under	over	incong	both	uo	prec3	prec3	no	yes	ESC_RH	0		S1302_01	505	770	1305	77	86	670	59	505	805	1170	66	81	655	54	0	-35	80	215
13	22	7	bim	under	under	cong	both	uu	prec3	prec3	no	no	Neither	0		S1302_02	415	710	810	82	79	565	56	415	755	800	96	73	555	54	0	-45	-10	0
13	23	5	bim	over	over	cong	both	oo	prec3	prec3	yes	yes	BimESC	0		S1302_03	610	700	1230	72	80	565	54	625	665	1235	58	80	540	41	-15	20	35	30
13	24	6	bim	over	under	incong	both	ou	prec3	prec3	yes	no	ESC_LH	0		S1302_04	500	690	1050	79	72	500	49	510	625	1100	98	79	495	62	-10	55	35	-15
13	25	7	bim	under	under	cong	both	uu	prec3	prec3	no	no	Neither	0		S1302_05	505	710	675	94	76	540	55	500	735	660	101	72	530	57	5	-20	25	40
13	26	7	bim	under	under	cong	both	uu	prec3	prec3	no	no	Neither	0		S1302_06	510	655	720	87	76	500	57	485	680	675	101	75	510	56	25	0	20	65
13	27	5	bim	over	over	cong	both	oo	prec3	prec3	yes	yes	BimESC	0		S1302_07	430	695	1170	85	77	535	54	450	655	1215	95	77	505	56	-20	20	-30	-75
13	28	6	bim	over	under	incong	both	ou	prec3	prec3	yes	no	ESC_LH	0		S1302_08	425	620	1005	95	80	500	57	420	690	975	105	76	525	55	5	-65	-5	25
13	29	6	bim	over	under	incong	both	ou	prec3	prec3	yes	no	ESC_LH	0		S1302_09	230	705	960	102	74	530	51	250	790	830	108	65	520	56	-20	-105	-55	75
13	30	7	bim	under	under	cong	both	uu	prec3	prec3	no	no	Neither	0		S1302_10	380	635	685	89	78	495	51	375	680	625	104	74	505	53	5	-40	0	60
13	31	7	bim	under	under	cong	both	uu	prec3	prec3	no	no	Neither	0		S1302_11	290	665	650	92	77	515	55	280	685	660	105	74	510	63	10	-10	20	10
13	32	8	bim	under	over	incong	both	uo	prec3	prec3	no	yes	ESC_RH	0		S1302_12	380	635	855	93	78	500	62	385	645	1080	99	71	460	51	-5	-15	5	-220
13	33	5	bim	over	over	cong	both	oo	prec3	prec3	yes	yes	BimESC	0		S1302_13	355	610	1100	91	75	465	55	345	600	1115	103	76	460	55	10	20	0	-15
13	34	5	bim	over	over	cong	both	oo	prec3	prec3	yes	yes	BimESC	0		S1302_14	400	705	1115	96	79	555	55	395	660	1265	98	82	545	58	5	50	55	-95
13	35	5	bim	over	over	cong	both	oo	prec3	prec3	yes	yes	BimESC	0		S1302_15	445	570	1160	91	81	465	54	445	535	1225	92	80	430	52	0	35	15	-50
13	36	6	bim	over	under	incong	both	ou	prec3	prec3	yes	no	ESC_LH	0		S1302_16	435	700	1035	95	75	525	58	455	705	1040	108	74	520	75	-20	-25	-25	-30
13	37	6	bim	over	under	incong	both	ou	prec3	prec3	yes	no	ESC_LH	0		S1302_17	385	640	1065	94	77	495	61	390	735	935	108	68	500	84	-5	-100	-95	35
13	38	8	bim	under	over	incong	both	uo	prec3	prec3	no	yes	ESC_RH	0		S1302_18	460	705	850	86	76	540	65	475	600	1395	98	80	485	54	-15	90	-20	-565
13	39	8	bim	under	over	incong	both	uo	prec3	prec3	no	yes	ESC_RH	0		S1302_19	365	660	945	93	78	520	65	355	575	975	86	88	510	53	10	95	-75	-105
13	40	8	bim	under	over	incong	both	uo	prec3	prec3	no	yes	ESC_RH	0		S1302_20	430	705	880	85	72	515	54	435	580	965	92	83	485	61	-5	120	-35	-120
14	1	3	uni	under	NA	NA	left	under	power	NA	yes	NA	NA	0		S1401_01	370	1035	1125	130	70	725	92	0	0	0	0	0	0	0	0	0	0	0
14	2	1	uni	over	NA	NA	left	over	power	NA	no	NA	NA	0		S1401_02	305	630	1375	129	81	515	92	0	0	0	0	0	0	0	0	0	0	0
14	3	1	uni	over	NA	NA	left	over	power	NA	no	NA	NA	0		S1401_03	380	585	890	124	81	475	92	0	0	0	0	0	0	0	0	0	0	0
14	4	2	uni	NA	over	NA	right	over	NA	prec5	NA	yes	NA	0		S1401_04	0	0	0	0	0	0	0	290	745	1000	129	81	610	95	0	0	0	0
14	5	1	uni	over	NA	NA	left	over	prec5	NA	yes	NA	NA	0		S1401_05	310	645	1105	111	81	525	82	0	0	0	0	0	0	0	0	0	0	0
14	6	4	uni	NA	under	NA	right	under	NA	power	NA	yes	NA	0		S1401_06	0	0	0	0	0	0	0	280	695	1045	129	75	525	91	0	0	0	0
14	7	2	uni	NA	over	NA	right	over	NA	prec5	NA	yes	NA	0		S1401_07	0	0	0	0	0	0	0	285	635	1110	127	77	495	89	0	0	0	0
14	8	4	uni	NA	under	NA	right	under	NA	power	NA	yes	NA	0		S1401_08	0	0	0	0	0	0	0	310	665	900	125	78	520	89	0	0	0	0
14	9	2	uni	NA	over	NA	right	over	NA	prec5	NA	yes	NA	0		S1401_09	0	0	0	0	0	0	0	320	605	890	128	73	445	85	0	0	0	0
14	10	2	uni	NA	over	NA	right	over	NA	prec5	NA	yes	NA	0		S1401_10	0	0	0	0	0	0	0	305	660	1125	124	73	490	87	0	0	0	0
14	11	4	uni	NA	under	NA	right	under	NA	power	NA	yes	NA	0		S1401_11	0	0	0	0	0	0	0	285	640	800	122	78	500	91	0	0	0	0
14	12	1	uni	over	NA	NA	left	over	prec5	NA	yes	NA	NA	0		S1401_12	495	560	1265	116	78	440	90	0	0	0	0	0	0	0	0	0	0	0
14	13	3	uni	under	NA	NA	left	under	power	NA	yes	NA	NA	0		S1401_13	280	595	1490	118	76	455	90	0	0	0	0	0	0	0	0	0	0	0
14	14	3	uni	under	NA	NA	left	under	power	NA	yes	NA	NA	0		S1401_14	245	595	895	121	78	470	90	0	0	0	0	0	0	0	0	0	0	0
14	15	1	uni	over	NA	NA	left	over	prec5	NA	yes	NA	NA	0		S1401_15	285	610	830	130	77	475	91	0	0	0	0	0	0	0	0	0	0	0
14	16	4	uni	NA	under	NA	right	under	NA	power	NA	yes	NA	0		S1401_16	0	0	0	0	0	0	0	335	640	840	123	77	495	91	0	0	0	0
14	17	3	uni	under	NA	NA	left	under	power	NA	yes	NA	NA	0		S1401_17	340	630	1045	117	77	490	90	0	0	0	0	0	0	0	0	0	0	0
14	18	4	uni	NA	under	NA	right	under	NA	power	NA	yes	NA	0		S1401_18	0	0	0	0	0	0	0	290	665	735	123	78	520	89	0	0	0	0
14	19	2	uni	NA	over	NA	right	over	NA	prec5	NA	yes	NA	0		S1401_19	0	0	0	0	0	0	0	335	635	935	128	76	485	85	0	0	0	0
14	20	3	uni	under	NA	NA	left	under	power	NA	yes	NA	NA	0		S1401_20	330	610	950	122	75	460	91	0	0	0	0	0	0	0	0	0	0	0
14	21	6	bim	over	under	incong	both	ou	prec5	power	yes	yes	BimESC	0		S1402_01	320	795	1565	126	80	640	95	335	920	1115	134	74	685	91	-15	-140	-125	325
14	22	5	bim	over	over	cong	both	oo	prec5	prec5	yes	yes	BimESC	0		S1402_02	260	690	1205	124	73	505	94	270	690	1170	137	75	520	89	-10	-10	-20	15
14	23	6	bim	over	under	incong	both	ou	prec5	power	yes	yes	BimESC	0		S1402_03	240	700	1415	123	73	515	91	250	745	1300	130	72	535	92	-10	-55	-55	60
14	24	6	bim	over	under	incong	both	ou	prec5	power	yes	yes	BimESC	0		S1402_04	240	655	1255	123	75	495	98	240	720	975	129	75	540	92	0	-65	-40	240
14	25	8	bim	under	over	incong	both	uo	power	prec5	yes	yes	BimESC	0		S1402_05	200	715	1785	122	71	510	100	210	765	1165	134	67	515	88	-10	-60	-60	560
14	26	7	bim	under	under	cong	both	uu	power	power	yes	yes	BimESC	0		S1402_06	240	730	1225	121	72	530	93	250	725	1260	124	77	565	100	-10	-5	-5	-40
14	27	5	bim	over	over	cong	both	oo	prec5	prec5	yes	yes	BimESC	0		S1402_07	230	695	1385	122	70	490	91	240	690	1190	131	71	490	90	-10	-5	-5	190
14	28	8	bim	under	over	incong	both	uo	power	prec5	yes	yes	BimESC	0		S1402_08	265	850	1300	118	67	575	91	270	885	1505	131	64	570	92	-5	-40	-10	-215
14	29	6	bim	over	under	incong	both	ou	prec5	prec5	yes	no	ESC_LH	0		S1402_09	320	880	1245	121	62	545	93	335	780	1185	121	76	595	93	-15	85	35	95
14	30	7	bim	under	under	cong	both	uu	power	power	yes	yes	BimESC	0		S1402_10	215	740	995	119	70	525	93	220	740	975	120	74	550	88	-5	-5	-5	15
14	31	8	bim	under	over	incong	both	uo	power	prec5	yes	yes	BimESC	0		S1402_11	220	760	1160	124	73	560	91	235	795	1375	120	76	610	85	-15	-50	0	-215
14	32	5	bim	over	over	cong	both	oo	prec5	prec5	yes	yes	BimESC	0		S1402_12	275	695	1185	117	72	505	90	285	650	1045	128	78	515	90	-10	35	-5	135
14	33	7	bim	under	under	cong	both	uu	power	power	yes	yes	BimESC	0		S1402_13	315	670	965	125	72	485	90	330	660	950	122	78	515	95	-15	-5	-5	10
14	34	8	bim	under	over	incong	both	uo	power	prec5	yes	yes	BimESC	0		S1402_14	220	730	1150	122	67	495	97	235	705	1185	131	71	500	89	-15	10	10	-25
14	35	8	bim	under	over	incong	both	uo	power	prec5	yes	yes	BimESC	0		S1402_15	260	795	1070	122	74	595	92	275	770	1120	130	77	595	91	-15	10	-10	-60
14	36	5	bim	over	over	cong	both	oo	prec5	prec5	yes	yes	BimESC	0		S1402_16	325	715	1425	117	72	515	93	325	725	1095	127	75	545	91	0	-10	-15	315
14	37	6	bim	over	under	incong	both	ou	prec5	prec5	yes	no	ESC_LH	0		S1402_17	415	705	1260	122	73	520	90	415	740	1010	126	75	560	91	0	-35	-35	215
14	38	5	bim	over	over	cong	both	oo	prec5	prec5	yes	yes	BimESC	0		S1402_18	205	640	1265	118	77	495	90	215	645	1135	132	77	500	94	-10	-15	-20	110
14	39	7	bim	under	under	cong	both	uu	power	power	yes	yes	BimESC	0		S1402_19	230	705	910	120	74	530	91	240	725	995	126	76	555	94	-10	-30	-30	-115
14	40	7	bim	under	under	cong	both	uu	power	power	yes	yes	BimESC	0		S1402_20	225	645	1010	119	78	505	92	235	645	1025	122	79	515	94	-10	-10	-10	-25
15	1	1	uni	over	NA	NA	left	over	power	NA	no	NA	NA	2		S1501_01	940	1145	1200	134	86	985	108	0	0	0	0	0	0	0	0	0	0	0
15	2	4	uni	NA	under	NA	right	under	NA	power	NA	yes	NA	2		S1501_02	0	0	0	0	0	0	0	975	805	885	129	76	615	103	0	0	0	0
15	3	3	uni	under	NA	NA	left	under	power	NA	yes	NA	NA	0		S1501_03	640	885	1080	132	79	705	104	0	0	0	0	0	0	0	0	0	0	0
15	4	2	uni	NA	over	NA	right	over	NA	power	NA	no	NA	0		S1501_04	0	0	0	0	0	0	0	455	1005	1410	135	72	730	89	0	0	0	0
15	5	4	uni	NA	under	NA	right	under	NA	power	NA	yes	NA	0		S1501_05	0	0	0	0	0	0	0	835	950	875	136	73	700	99	0	0	0	0
15	6	4	uni	NA	under	NA	right	under	NA	power	NA	yes	NA	0		S1501_06	0	0	0	0	0	0	0	800	955	905	135	80	765	99	0	0	0	0
15	7	4	uni	NA	under	NA	right	under	NA	power	NA	yes	NA	0		S1501_07	0	0	0	0	0	0	0	775	845	820	131	75	630	94	0	0	0	0
15	8	1	uni	over	NA	NA	left	over	power	NA	no	NA	NA	0		S1501_08	710	895	1125	132	74	660	92	0	0	0	0	0	0	0	0	0	0	0
15	9	1	uni	over	NA	NA	left	over	power	NA	no	NA	NA	0		S1501_09	645	925	1355	132	73	675	101	0	0	0	0	0	0	0	0	0	0	0
15	10	3	uni	under	NA	NA	left	under	power	NA	yes	NA	NA	0		S1501_10	785	955	1250	129	66	635	94	0	0	0	0	0	0	0	0	0	0	0
15	11	1	uni	over	NA	NA	left	over	power	NA	no	NA	NA	0		S1501_11	745	845	1340	128	75	635	91	0	0	0	0	0	0	0	0	0	0	0
15	12	3	uni	under	NA	NA	left	under	power	NA	yes	NA	NA	0		S1501_12	700	855	1030	130	77	660	99	0	0	0	0	0	0	0	0	0	0	0
15	13	3	uni	under	NA	NA	left	under	power	NA	yes	NA	NA	0		S1501_13	500	810	1060	122	85	695	105	0	0	0	0	0	0	0	0	0	0	0
15	14	2	uni	NA	over	NA	right	over	NA	prec5	NA	yes	NA	0		S1501_14	0	0	0	0	0	0	0	725	840	1790	125	79	665	96	0	0	0	0
15	15	3	uni	under	NA	NA	left	under	power	NA	yes	NA	NA	0		S1501_15	535	885	930	129	74	660	99	0	0	0	0	0	0	0	0	0	0	0
15	16	1	uni	over	NA	NA	left	over	prec5	NA	yes	NA	NA	0		S1501_16	335	860	1250	124	77	665	99	0	0	0	0	0	0	0	0	0	0	0
15	17	2	uni	NA	over	NA	right	over	NA	power	NA	no	NA	0		S1501_17	0	0	0	0	0	0	0	645	855	1475	126	80	685	94	0	0	0	0
15	18	4	uni	NA	under	NA	right	under	NA	power	NA	yes	NA	0		S1501_18	0	0	0	0	0	0	0	720	810	940	122	80	650	93	0	0	0	0
15	19	2	uni	NA	over	NA	right	over	NA	power	NA	no	NA	0		S1501_19	0	0	0	0	0	0	0	545	925	1285	126	73	675	89	0	0	0	0
15	20	2	uni	NA	over	NA	right	over	NA	prec5	NA	yes	NA	0		S1501_20	0	0	0	0	0	0	0	320	935	1440	127	75	700	98	0	0	0	0
15	21	7	bim	under	under	cong	both	uu	power	power	yes	yes	BimESC	0		S1502_01	675	1115	1025	127	74	830	92	690	1025	1090	127	79	810	95	-15	75	20	-45
15	22	8	bim	under	over	incong	both	uo	power	prec5	yes	yes	BimESC	0		S1502_02	430	1315	1190	126	67	885	87	480	1055	1505	126	83	885	97	-50	210	145	-170
15	23	6	bim	over	under	incong	both	ou	power	power	no	yes	ESC_RH	0		S1502_03	580	1140	1265	130	86	990	87	655	1250	1165	128	80	1005	95	-75	-185	-30	70
15	24	6	bim	over	under	incong	both	ou	prec5	power	yes	yes	BimESC	0		S1502_04	645	850	1460	126	77	660	98	685	935	1290	131	75	705	93	-40	-125	-50	120
15	25	5	bim	over	over	cong	both	oo	prec5	prec5	yes	yes	BimESC	0		S1502_05	385	820	1640	129	83	685	98	400	870	1695	129	80	695	94	-15	-65	-35	-90
15	26	5	bim	over	over	cong	both	oo	prec5	prec5	yes	yes	BimESC	0		S1502_06	365	935	1380	122	80	750	91	395	900	1240	125	78	705	95	-30	5	-25	115
15	27	5	bim	over	over	cong	both	oo	prec5	prec5	yes	yes	BimESC	0		S1502_07	350	895	1405	121	80	715	91	345	970	1300	128	74	720	90	5	-70	-10	95
15	28	5	bim	over	over	cong	both	oo	prec5	prec5	yes	yes	BimESC	0		S1502_08	540	945	1285	121	77	725	89	530	1035	1515	127	71	735	91	10	-80	-15	-245
15	29	8	bim	under	over	incong	both	uo	power	prec5	yes	yes	BimESC	0		S1502_09	570	950	1255	126	70	665	90	585	945	1485	138	65	620	95	-15	-10	-5	-235
15	30	7	bim	under	under	cong	both	uu	power	power	yes	yes	BimESC	0		S1502_10	350	930	1130	129	77	715	90	245	1120	1070	125	76	850	93	105	-85	-10	50
15	31	7	bim	under	under	cong	both	uu	power	power	yes	yes	BimESC	0		S1502_11	555	965	1035	125	71	685	89	580	990	1020	130	72	715	91	-25	-50	-5	10
15	32	8	bim	under	over	incong	both	uo	power	power	yes	no	ESC_LH	0		S1502_12	310	1130	1225	127	69	785	88	340	1070	1565	132	74	790	92	-30	30	20	-320
15	33	6	bim	over	under	incong	both	ou	power	power	no	yes	ESC_RH	0		S1502_13	635	935	1515	128	72	675	91	650	1040	1245	122	70	730	93	-15	-120	-15	255
15	34	6	bim	over	under	incong	both	ou	prec5	power	yes	yes	BimESC	0		S1502_14	355	940	1485	123	83	790	98	350	1150	1260	129	72	830	96	5	-205	-25	200
15	35	7	bim	under	under	cong	both	uu	power	power	yes	yes	BimESC	0		S1502_15	670	990	1020	123	70	690	91	700	955	1140	125	73	695	96	-30	5	5	-115
15	36	5	bim	over	over	cong	both	oo	prec5	prec5	yes	yes	BimESC	0		S1502_16	375	910	1825	122	77	705	91	380	935	1870	121	76	710	92	-5	-30	20	-25
15	37	8	bim	under	over	incong	both	uo	power	prec5	yes	yes	BimESC	0		S1502_17	405	1075	1215	123	70	750	89	405	1040	1480	124	74	765	95	0	35	50	-215
15	38	8	bim	under	over	incong	both	uo	power	power	yes	no	ESC_LH	0		S1502_18	545	1115	1035	123	76	850	92	580	1110	1180	133	75	835	91	-35	-30	-35	-180
15	39	7	bim	under	under	cong	both	uu	power	power	yes	yes	BimESC	0		S1502_19	415	915	1095	126	74	680	97	415	950	1020	125	74	710	97	0	-35	-35	40
15	40	6	bim	over	under	incong	both	ou	prec5	power	yes	yes	BimESC	0		S1502_20	340	840	1425	121	85	715	102	345	1070	1055	133	67	715	94	-5	-235	-145	225
16	1	1	uni	over	NA	NA	left	over	prec3	NA	yes	NA	NA	0		S1601_01	730	785	1405	99	71	565	55	0	0	0	0	0	0	0	0	0	0	0
16	2	4	uni	NA	under	NA	right	under	NA	prec3	NA	no	NA	0		S1601_02	0	0	0	0	0	0	0	735	680	1240	100	77	530	61	0	0	0	0
16	3	3	uni	under	NA	NA	left	under	prec3	NA	no	NA	NA	0		S1601_03	540	710	1150	108	74	530	59	0	0	0	0	0	0	0	0	0	0	0
16	4	3	uni	under	NA	NA	left	under	power	NA	yes	NA	NA	0		S1601_04	340	675	1145	130	79	540	96	0	0	0	0	0	0	0	0	0	0	0
16	5	4	uni	NA	under	NA	right	under	NA	prec3	NA	no	NA	0		S1601_05	0	0	0	0	0	0	0	365	755	840	104	68	515	53	0	0	0	0
16	6	3	uni	under	NA	NA	left	under	prec3	NA	no	NA	NA	0		S1601_06	450	655	820	110	77	505	62	0	0	0	0	0	0	0	0	0	0	0
16	7	2	uni	NA	over	NA	right	over	NA	prec3	NA	yes	NA	0		S1601_07	0	0	0	0	0	0	0	435	625	1090	111	73	460	58	0	0	0	0
16	8	2	uni	NA	over	NA	right	over	NA	prec3	NA	yes	NA	0		S1601_08	0	0	0	0	0	0	0	335	735	1125	95	73	540	57	0	0	0	0
16	9	2	uni	NA	over	NA	right	over	NA	prec3	NA	yes	NA	0		S1601_09	0	0	0	0	0	0	0	335	805	1075	93	75	610	55	0	0	0	0
16	10	1	uni	over	NA	NA	left	over	prec3	NA	yes	NA	NA	0		S1601_10	395	705	1160	98	73	515	60	0	0	0	0	0	0	0	0	0	0	0
16	11	2	uni	NA	over	NA	right	over	NA	prec3	NA	yes	NA	0		S1601_11	0	0	0	0	0	0	0	425	705	875	80	74	525	52	0	0	0	0
16	12	3	uni	under	NA	NA	left	under	prec3	NA	no	NA	NA	0		S1601_12	355	745	900	97	73	550	59	0	0	0	0	0	0	0	0	0	0	0
16	13	1	uni	over	NA	NA	left	over	prec3	NA	yes	NA	NA	0		S1601_13	380	675	1260	93	77	520	63	0	0	0	0	0	0	0	0	0	0	0
16	14	4	uni	NA	under	NA	right	under	NA	prec3	NA	no	NA	0		S1601_14	0	0	0	0	0	0	0	330	645	660	108	76	490	58	0	0	0	0
16	15	2	uni	NA	over	NA	right	over	NA	prec3	NA	yes	NA	0		S1601_15	0	0	0	0	0	0	0	295	725	1010	95	70	510	58	0	0	0	0
16	16	4	uni	NA	under	NA	right	under	NA	prec3	NA	no	NA	0		S1601_16	0	0	0	0	0	0	0	350	675	850	96	74	505	57	0	0	0	0
16	17	1	uni	over	NA	NA	left	over	prec3	NA	yes	NA	NA	0		S1601_17	445	735	955	95	74	545	61	0	0	0	0	0	0	0	0	0	0	0
16	18	1	uni	over	NA	NA	left	over	prec3	NA	yes	NA	NA	0		S1601_18	305	680	960	83	72	495	60	0	0	0	0	0	0	0	0	0	0	0
16	19	4	uni	NA	under	NA	right	under	NA	prec3	NA	no	NA	0		S1601_19	0	0	0	0	0	0	0	415	830	685	110	77	640	57	0	0	0	0
16	20	3	uni	under	NA	NA	left	under	prec3	NA	no	NA	NA	0		S1601_20	345	680	940	109	76	515	66	0	0	0	0	0	0	0	0	0	0	0
16	21	5	bim	over	over	cong	both	oo	prec3	prec3	yes	yes	BimESC	0		S1602_01	325	810	1115	85	66	535	53	355	765	1025	89	66	510	55	-30	15	0	90
16	22	8	bim	under	over	incong	both	uo	prec3	prec3	no	yes	ESC_RH	0		S1602_02	395	675	1365	89	75	510	63	420	680	1455	85	73	495	58	-25	-30	-55	-145
16	23	6	bim	over	under	incong	both	ou	prec5	power	yes	yes	BimESC	0		S1602_03	540	915	1205	116	62	565	103	585	815	1155	129	69	565	97	-45	55	25	75
16	24	5	bim	over	over	cong	both	oo	prec3	prec3	yes	yes	BimESC	0		S1602_04	345	655	1070	83	80	525	60	370	760	1020	78	66	500	55	-25	-130	-10	40
16	25	6	bim	over	under	incong	both	ou	prec3	prec3	yes	no	ESC_LH	0		S1602_05	345	805	1335	91	75	610	54	350	845	1000	94	78	660	55	-5	-45	50	385
16	26	5	bim	over	over	cong	both	oo	prec3	prec3	yes	yes	BimESC	0		S1602_06	315	520	1110	80	83	435	58	330	685	800	83	64	445	52	-15	-180	-175	135
16	27	6	bim	over	under	incong	both	ou	prec5	power	yes	yes	BimESC	0		S1602_07	350	775	1680	81	16	125	63	430	1070	1120	111	88	945	97	-80	-375	-355	205
16	28	7	bim	under	under	cong	both	uu	power	power	yes	yes	BimESC	0		S1602_08	365	790	1020	140	66	520	101	375	770	760	125	68	525	101	-10	10	10	270
16	29	7	bim	under	under	cong	both	uu	power	power	yes	yes	BimESC	0		S1602_09	305	580	790	139	73	425	106	310	605	915	130	75	455	101	-5	-30	-30	-155
16	30	5	bim	over	over	cong	both	oo	prec5	prec5	yes	yes	BimESC	0		S1602_10	320	625	1090	136	75	470	99	335	700	980	128	69	485	95	-15	-90	-5	105
16	31	7	bim	under	under	cong	both	uu	power	power	yes	yes	BimESC	0		S1602_11	300	760	910	125	72	550	101	310	760	825	120	72	550	102	-10	-10	-10	75
16	32	6	bim	over	under	incong	both	ou	power	power	no	yes	ESC_RH	0		S1602_12	395	805	1355	133	68	545	98	405	775	940	126	72	565	100	-10	20	20	435
16	33	6	bim	over	under	incong	both	ou	power	power	no	yes	ESC_RH	0		S1602_13	350	755	1060	134	67	510	99	360	765	1090	125	66	505	99	-10	-20	-10	-40
16	34	8	bim	under	over	incong	both	uo	power	power	yes	no	ESC_LH	0		S1602_14	365	820	880	138	80	655	98	460	720	1245	132	78	565	94	-95	5	5	-360
16	35	7	bim	under	under	cong	both	uu	power	power	yes	yes	BimESC	0		S1602_15	325	750	950	134	69	520	107	345	755	765	127	67	505	102	-20	-25	-15	170
16	36	8	bim	under	over	incong	both	uo	power	power	yes	no	ESC_LH	0		S1602_16	350	805	720	127	71	575	102	360	815	1325	125	67	545	96	-10	-20	-10	-615
16	37	8	bim	under	over	incong	both	uo	power	power	yes	no	ESC_LH	0		S1602_17	340	710	1145	127	70	500	97	265	760	1215	127	76	580	96	75	25	25	-45
16	38	5	bim	over	over	cong	both	oo	prec5	prec5	yes	yes	BimESC	0		S1602_18	330	945	1255	130	66	620	94	350	925	1115	126	68	635	93	-20	0	-10	130
16	39	7	bim	under	under	cong	both	uu	power	power	yes	yes	BimESC	0		S1602_19	300	820	830	131	75	620	101	305	775	885	122	81	630	106	-5	40	40	-15
16	40	8	bim	under	over	incong	both	uo	power	power	yes	no	ESC_LH	0		S1602_20	360	905	990	129	65	590	98	385	875	1260	127	72	635	97	-25	5	10	-260
17	1	1	uni	over	NA	NA	left	over	prec5	NA	yes	NA	NA	0		S1701_01	470	560	865	134	79	445	88	0	0	0	0	0	0	0	0	0	0	0
17	2	1	uni	over	NA	NA	left	over	prec5	NA	yes	NA	NA	0		S1701_02	285	410	820	132	82	340	84	0	0	0	0	0	0	0	0	0	0	0
17	3	1	uni	over	NA	NA	left	over	prec5	NA	yes	NA	NA	0		S1701_03	290	460	835	130	82	385	82	0	0	0	0	0	0	0	0	0	0	0
17	4	3	uni	under	NA	NA	left	under	power	NA	yes	NA	NA	0		S1701_04	320	475	580	137	79	380	89	0	0	0	0	0	0	0	0	0	0	0
17	5	4	uni	NA	under	NA	right	under	NA	power	NA	yes	NA	0		S1701_05	0	0	0	0	0	0	0	305	505	560	140	81	415	90	0	0	0	0
17	6	2	uni	NA	over	NA	right	over	NA	prec5	NA	yes	NA	0		S1701_06	0	0	0	0	0	0	0	310	450	795	136	80	365	84	0	0	0	0
17	7	3	uni	under	NA	NA	left	under	power	NA	yes	NA	NA	0		S1701_07	300	480	550	135	78	380	93	0	0	0	0	0	0	0	0	0	0	0
17	8	2	uni	NA	over	NA	right	over	NA	prec5	NA	yes	NA	0		S1701_08	0	0	0	0	0	0	0	315	465	820	139	81	380	88	0	0	0	0
17	9	4	uni	NA	under	NA	right	under	NA	power	NA	yes	NA	0		S1701_09	0	0	0	0	0	0	0	280	445	505	143	80	360	97	0	0	0	0
17	10	3	uni	under	NA	NA	left	under	power	NA	yes	NA	NA	0		S1701_10	260	475	480	140	78	375	88	0	0	0	0	0	0	0	0	0	0	0
17	11	2	uni	NA	over	NA	right	over	NA	power	NA	no	NA	0		S1701_11	0	0	0	0	0	0	0	245	425	800	142	80	345	96	0	0	0	0
17	12	2	uni	NA	over	NA	right	over	NA	prec5	NA	yes	NA	0		S1701_12	0	0	0	0	0	0	0	305	415	750	134	78	330	86	0	0	0	0
17	13	4	uni	NA	under	NA	right	under	NA	power	NA	yes	NA	0		S1701_13	0	0	0	0	0	0	0	275	410	405	139	78	325	95	0	0	0	0
17	14	3	uni	under	NA	NA	left	under	power	NA	yes	NA	NA	0		S1701_14	245	445	450	141	79	355	92	0	0	0	0	0	0	0	0	0	0	0
17	15	2	uni	NA	over	NA	right	over	NA	prec5	NA	yes	NA	0		S1701_15	0	0	0	0	0	0	0	260	455	695	132	78	360	92	0	0	0	0
17	16	1	uni	over	NA	NA	left	over	prec5	NA	yes	NA	NA	0		S1701_16	290	445	715	141	82	370	90	0	0	0	0	0	0	0	0	0	0	0
17	17	4	uni	NA	under	NA	right	under	NA	power	NA	yes	NA	0		S1701_17	0	0	0	0	0	0	0	315	415	430	137	78	325	92	0	0	0	0
17	18	3	uni	under	NA	NA	left	under	power	NA	yes	NA	NA	0		S1701_18	235	420	420	141	84	355	94	0	0	0	0	0	0	0	0	0	0	0
17	19	4	uni	NA	under	NA	right	under	NA	power	NA	yes	NA	0		S1701_19	0	0	0	0	0	0	0	265	395	415	134	81	325	95	0	0	0	0
17	20	1	uni	over	NA	NA	left	over	power	NA	no	NA	NA	0		S1701_20	240	425	705	142	80	345	90	0	0	0	0	0	0	0	0	0	0	0
17	21	5	bim	over	over	cong	both	oo	prec5	prec5	yes	yes	BimESC	0		S1702_01	280	540	850	124	76	415	82	285	540	970	126	75	405	70	-5	-5	155	35
17	22	6	bim	over	under	incong	both	ou	prec5	prec5	yes	no	ESC_LH	0		S1702_02	300	555	1005	119	77	430	69	295	775	590	117	51	400	78	5	-215	-225	190
17	23	7	bim	under	under	cong	both	uu	power	power	yes	yes	BimESC	0		S1702_03	240	545	435	144	68	375	87	240	485	500	137	75	370	95	0	60	55	-10
17	24	7	bim	under	under	cong	both	uu	power	power	yes	yes	BimESC	0		S1702_04	250	465	425	146	78	365	90	250	485	460	138	77	375	95	0	-20	5	-30
17	25	7	bim	under	under	cong	both	uu	power	power	yes	yes	BimESC	0		S1702_05	265	450	485	140	80	365	100	260	465	470	134	81	380	94	5	-10	-15	0
17	26	6	bim	over	under	incong	both	ou	prec5	power	yes	yes	BimESC	0		S1702_06	255	475	870	133	74	355	84	250	530	695	127	72	385	93	5	-50	-50	125
17	27	7	bim	under	under	cong	both	uu	power	power	yes	yes	BimESC	0		S1702_07	260	490	505	139	76	375	91	265	530	490	130	74	395	93	-5	-45	-10	5
17	28	8	bim	under	over	incong	both	uo	power	power	yes	no	ESC_LH	0		S1702_08	265	440	900	132	79	350	95	265	555	880	128	72	405	92	0	-115	-170	-150
17	29	6	bim	over	under	incong	both	ou	prec5	power	yes	yes	BimESC	0		S1702_09	275	605	840	128	70	430	95	275	725	570	123	60	440	97	0	-120	-30	240
17	30	5	bim	over	over	cong	both	oo	prec5	prec5	yes	yes	BimESC	0		S1702_10	315	490	805	129	75	370	71	320	505	795	122	74	380	64	-5	-20	-10	0
17	31	8	bim	under	over	incong	both	uo	prec5	prec5	no	yes	ESC_RH	0		S1702_11	235	660	460	130	61	405	91	240	550	810	120	75	420	71	-5	105	100	-250
17	32	5	bim	over	over	cong	both	oo	prec5	prec5	yes	yes	BimESC	0		S1702_12	245	470	720	123	71	335	67	255	495	675	117	68	340	71	-10	-35	-35	10
17	33	8	bim	under	over	incong	both	uo	power	prec5	yes	yes	BimESC	0		S1702_13	220	540	525	143	68	370	91	225	505	780	123	79	400	71	-5	30	25	-230
17	34	6	bim	over	under	incong	both	ou	prec5	power	yes	yes	BimESC	0		S1702_14	250	515	815	138	70	365	91	260	535	615	129	70	380	91	-10	-30	-25	175
17	35	6	bim	over	under	incong	both	ou	prec5	prec5	yes	no	ESC_LH	0		S1702_15	210	510	860	144	66	340	85	200	550	600	138	65	360	89	10	-30	-30	230
17	36	5	bim	over	over	cong	both	oo	prec5	prec5	yes	yes	BimESC	0		S1702_16	225	465	855	135	72	340	86	225	510	815	136	73	375	84	0	-45	-50	-10
17	37	8	bim	under	over	incong	both	uo	power	prec5	yes	yes	BimESC	0		S1702_17	250	565	585	139	66	380	92	250	540	865	135	63	340	90	0	25	5	-275
17	38	5	bim	over	over	cong	both	oo	prec5	prec5	yes	yes	BimESC	0		S1702_18	240	540	745	130	68	370	85	240	530	735	129	69	370	83	0	10	20	30
17	39	7	bim	under	under	cong	both	uu	power	power	yes	yes	BimESC	0		S1702_19	265	505	415	141	78	400	89	265	535	515	132	79	425	94	0	-30	10	-90
17	40	8	bim	under	over	incong	both	uo	power	prec5	yes	yes	BimESC	0		S1702_20	255	570	530	137	69	395	91	255	510	775	133	74	380	80	0	60	45	-200
18	1	2	uni	NA	over	NA	right	over	NA	prec5	NA	yes	NA	0		S1801_01	0	0	0	0	0	0	0	565	830	1075	138	76	635	97	0	0	0	0
18	2	4	uni	NA	under	NA	right	under	NA	power	NA	yes	NA	0		S1801_02	0	0	0	0	0	0	0	535	625	670	148	80	505	102	0	0	0	0
18	3	1	uni	over	NA	NA	left	over	prec5	NA	yes	NA	NA	0		S1801_03	415	680	870	135	79	540	97	0	0	0	0	0	0	0	0	0	0	0
18	4	1	uni	over	NA	NA	left	over	prec5	NA	yes	NA	NA	0		S1801_04	405	625	880	134	84	530	98	0	0	0	0	0	0	0	0	0	0	0
18	5	2	uni	NA	over	NA	right	over	NA	prec5	NA	yes	NA	0		S1801_05	0	0	0	0	0	0	0	355	650	875	140	82	540	97	0	0	0	0
18	6	4	uni	NA	under	NA	right	under	NA	power	NA	yes	NA	0		S1801_06	0	0	0	0	0	0	0	430	575	500	146	85	495	104	0	0	0	0
18	7	2	uni	NA	over	NA	right	over	NA	prec5	NA	yes	NA	0		S1801_07	0	0	0	0	0	0	0	420	610	835	141	87	535	100	0	0	0	0
18	8	3	uni	under	NA	NA	left	under	power	NA	yes	NA	NA	0		S1801_08	370	590	505	148	87	515	100	0	0	0	0	0	0	0	0	0	0	0
18	9	1	uni	over	NA	NA	left	over	prec5	NA	yes	NA	NA	0		S1801_09	340	565	850	139	82	470	93	0	0	0	0	0	0	0	0	0	0	0
18	10	4	uni	NA	under	NA	right	under	NA	power	NA	yes	NA	0		S1801_10	0	0	0	0	0	0	0	340	590	530	145	85	505	101	0	0	0	0
18	11	4	uni	NA	under	NA	right	under	NA	power	NA	yes	NA	0		S1801_11	0	0	0	0	0	0	0	315	555	540	147	84	470	105	0	0	0	0
18	12	2	uni	NA	over	NA	right	over	NA	prec5	NA	yes	NA	0		S1801_12	0	0	0	0	0	0	0	315	580	815	138	83	485	104	0	0	0	0
18	13	4	uni	NA	under	NA	right	under	NA	power	NA	yes	NA	0		S1801_13	0	0	0	0	0	0	0	305	555	555	144	86	480	100	0	0	0	0
18	14	3	uni	under	NA	NA	left	under	power	NA	yes	NA	NA	0		S1801_14	360	565	485	143	84	480	97	0	0	0	0	0	0	0	0	0	0	0
18	15	3	uni	under	NA	NA	left	under	power	NA	yes	NA	NA	0		S1801_15	345	525	475	144	85	450	97	0	0	0	0	0	0	0	0	0	0	0
18	16	2	uni	NA	over	NA	right	over	NA	prec5	NA	yes	NA	0		S1801_16	0	0	0	0	0	0	0	330	585	790	137	85	500	100	0	0	0	0
18	17	3	uni	under	NA	NA	left	under	power	NA	yes	NA	NA	0		S1801_17	320	560	500	145	84	475	96	0	0	0	0	0	0	0	0	0	0	0
18	18	3	uni	under	NA	NA	left	under	power	NA	yes	NA	NA	0		S1801_18	325	535	490	146	83	450	97	0	0	0	0	0	0	0	0	0	0	0
18	19	1	uni	over	NA	NA	left	over	prec5	NA	yes	NA	NA	0		S1801_19	330	565	860	136	85	480	96	0	0	0	0	0	0	0	0	0	0	0
18	20	1	uni	over	NA	NA	left	over	power	NA	no	NA	NA	0		S1801_20	320	550	795	138	84	465	96	0	0	0	0	0	0	0	0	0	0	0
18	21	8	bim	under	over	incong	both	uo	power	prec5	yes	yes	BimESC	0		S1802_01	645	720	740	140	83	600	96	675	690	840	146	81	565	97	-30	0	-40	-140
18	22	6	bim	over	under	incong	both	ou	prec5	power	yes	yes	BimESC	0		S1802_02	460	720	940	144	78	565	96	445	715	660	139	74	535	98	15	20	45	325
18	23	6	bim	over	under	incong	both	ou	prec5	power	yes	yes	BimESC	0		S1802_03	580	645	895	139	81	525	96	560	635	620	140	81	520	100	20	30	25	300
18	24	5	bim	over	over	cong	both	oo	prec5	prec5	yes	yes	BimESC	0		S1802_04	555	665	910	133	75	505	97	550	650	875	125	77	505	96	5	20	15	50
18	25	8	bim	under	over	incong	both	uo	power	prec5	yes	yes	BimESC	0		S1802_05	365	725	760	133	76	550	95	375	685	1005	135	76	520	95	-10	30	10	-235
18	26	6	bim	over	under	incong	both	ou	prec5	prec5	yes	no	ESC_LH	0		S1802_06	375	745	940	141	78	585	95	375	710	690	138	79	560	99	0	35	40	290
18	27	7	bim	under	under	cong	both	uu	power	power	yes	yes	BimESC	0		S1802_07	385	640	770	141	81	520	101	380	630	670	140	79	500	101	5	15	-5	95
18	28	8	bim	under	over	incong	both	uo	power	prec5	yes	yes	BimESC	0		S1802_08	335	695	670	136	77	540	95	350	685	865	138	77	530	97	-15	-5	-5	-200
18	29	7	bim	under	under	cong	both	uu	power	power	yes	yes	BimESC	0		S1802_09	325	640	650	140	75	485	94	325	615	665	140	77	480	99	0	25	20	5
18	30	7	bim	under	under	cong	both	uu	power	power	yes	yes	BimESC	0		S1802_10	320	660	615	143	80	535	98	320	660	600	141	79	530	111	0	0	20	35
18	31	5	bim	over	over	cong	both	oo	prec5	prec5	yes	yes	BimESC	0		S1802_11	320	710	955	128	73	525	96	325	690	915	130	74	515	95	-5	15	10	50
18	32	6	bim	over	under	incong	both	ou	prec5	prec5	yes	no	ESC_LH	0		S1802_12	350	715	945	133	76	550	95	340	695	685	135	80	560	98	10	30	10	270
18	33	5	bim	over	over	cong	both	oo	prec5	prec5	yes	yes	BimESC	0		S1802_13	315	700	990	128	74	520	95	315	685	935	130	74	510	98	0	15	15	70
18	34	7	bim	under	under	cong	both	uu	power	power	yes	yes	BimESC	0		S1802_14	305	610	580	142	78	475	96	305	600	560	143	80	485	100	0	10	10	30
18	35	5	bim	over	over	cong	both	oo	prec5	prec5	yes	yes	BimESC	0		S1802_15	330	655	885	133	75	495	96	325	650	865	130	75	490	97	5	10	20	40
18	36	8	bim	under	over	incong	both	uo	power	prec5	yes	yes	BimESC	1	hitobstacle
18	37	6	bim	over	under	incong	both	ou	prec5	prec5	yes	no	ESC_LH	0		S1802_17	385	805	1035	136	74	595	95	385	745	690	142	75	560	101	0	60	65	410
18	38	7	bim	under	under	cong	both	uu	power	power	yes	yes	BimESC	0		S1802_18	295	710	770	138	79	560	96	300	680	625	145	80	550	106	-5	25	25	170
18	39	5	bim	over	over	cong	both	oo	prec5	prec5	yes	yes	BimESC	0		S1802_19	295	730	1100	126	74	545	97	305	705	925	131	75	530	97	-10	15	5	180
18	40	8	bim	under	over	incong	both	uo	power	prec5	yes	yes	BimESC	0		S1802_20	385	715	660	131	80	570	97	385	710	845	139	80	570	98	0	5	-10	-195
19	1	3	uni	under	NA	NA	left	under	prec3	NA	no	NA	NA	0		S1901_01	405	1055	1150	95	69	725	51	0	0	0	0	0	0	0	0	0	0	0
19	2	2	uni	NA	over	NA	right	over	NA	prec3	NA	yes	NA	0		S1901_02	0	0	0	0	0	0	0	405	810	1360	87	79	645	53	0	0	0	0
19	3	1	uni	over	NA	NA	left	over	prec3	NA	yes	NA	NA	0		S1901_03	365	660	1105	90	82	540	52	0	0	0	0	0	0	0	0	0	0	0
19	4	2	uni	NA	over	NA	right	over	NA	prec3	NA	yes	NA	0		S1901_04	0	0	0	0	0	0	0	390	700	1000	84	79	555	49	0	0	0	0
19	5	1	uni	over	NA	NA	left	over	prec3	NA	yes	NA	NA	0		S1901_05	405	605	990	79	75	455	46	0	0	0	0	0	0	0	0	0	0	0
19	6	3	uni	under	NA	NA	left	under	prec3	NA	no	NA	NA	0		S1901_06	515	655	705	79	68	450	51	0	0	0	0	0	0	0	0	0	0	0
19	7	4	uni	NA	under	NA	right	under	NA	prec3	NA	no	NA	0		S1901_07	0	0	0	0	0	0	0	395	700	875	87	79	560	51	0	0	0	0
19	8	2	uni	NA	over	NA	right	over	NA	prec3	NA	yes	NA	0		S1901_08	0	0	0	0	0	0	0	380	680	1010	88	83	565	50	0	0	0	0
19	9	3	uni	under	NA	NA	left	under	prec3	NA	no	NA	NA	0		S1901_09	470	615	825	81	80	495	53	0	0	0	0	0	0	0	0	0	0	0
19	10	2	uni	NA	over	NA	right	over	NA	prec3	NA	yes	NA	0		S1901_10	0	0	0	0	0	0	0	400	715	1055	86	83	595	56	0	0	0	0
19	11	1	uni	over	NA	NA	left	over	prec3	NA	yes	NA	NA	0		S1901_11	420	625	920	80	84	530	52	0	0	0	0	0	0	0	0	0	0	0
19	12	4	uni	NA	under	NA	right	under	NA	prec3	NA	no	NA	0		S1901_12	0	0	0	0	0	0	0	325	710	685	83	80	570	60	0	0	0	0
19	13	4	uni	NA	under	NA	right	under	NA	prec3	NA	no	NA	0		S1901_13	0	0	0	0	0	0	0	270	625	650	78	74	465	51	0	0	0	0
19	14	2	uni	NA	over	NA	right	over	NA	prec3	NA	yes	NA	0		S1901_14	0	0	0	0	0	0	0	410	775	1000	81	74	575	46	0	0	0	0
19	15	3	uni	under	NA	NA	left	under	prec3	NA	no	NA	NA	0		S1901_15	510	615	695	76	83	515	55	0	0	0	0	0	0	0	0	0	0	0
19	16	3	uni	under	NA	NA	left	under	prec3	NA	no	NA	NA	0		S1901_16	470	670	765	87	73	490	58	0	0	0	0	0	0	0	0	0	0	0
19	17	4	uni	NA	under	NA	right	under	NA	prec3	NA	no	NA	0		S1901_17	0	0	0	0	0	0	0	355	675	670	88	75	510	54	0	0	0	0
19	18	1	uni	over	NA	NA	left	over	prec3	NA	yes	NA	NA	0		S1901_18	315	655	1025	83	81	535	50	0	0	0	0	0	0	0	0	0	0	0
19	19	4	uni	NA	under	NA	right	under	NA	prec3	NA	no	NA	0		S1901_19	0	0	0	0	0	0	0	415	740	660	97	78	585	51	0	0	0	0
19	20	1	uni	over	NA	NA	left	over	prec3	NA	yes	NA	NA	0		S1901_20	365	615	970	77	76	470	48	0	0	0	0	0	0	0	0	0	0	0
19	21	7	bim	under	under	cong	both	uu	prec3	prec3	no	no	Neither	0		S1902_01	535	640	1195	89	73	470	56	540	630	1135	85	78	500	56	-5	5	-25	35
19	22	8	bim	under	over	incong	both	uo	prec3	prec3	no	yes	ESC_RH	0		S1902_02	335	735	1080	87	78	580	61	360	840	1140	86	68	570	47	-25	-130	-165	-225
19	23	5	bim	over	over	cong	both	oo	prec3	prec3	yes	yes	BimESC	0		S1902_03	385	580	1545	86	75	440	50	395	610	1040	78	76	465	48	-10	-40	30	535
19	24	6	bim	over	under	incong	both	ou	prec3	prec3	yes	no	ESC_LH	0		S1902_04	520	665	1200	81	84	560	49	525	835	695	83	72	605	51	-5	-175	-230	275
19	25	7	bim	under	under	cong	both	uu	prec3	prec3	no	no	Neither	0		S1902_05	425	665	1005	78	72	480	52	440	590	915	80	84	500	53	-15	60	0	90
19	26	7	bim	under	under	cong	both	uu	prec3	prec3	no	no	Neither	0		S1902_06	485	680	815	84	76	520	51	505	685	800	81	77	530	56	-20	-25	115	130
19	27	6	bim	over	under	incong	both	ou	prec3	prec3	yes	no	ESC_LH	0		S1902_07	355	640	1100	88	80	515	49	395	695	815	89	76	530	59	-40	-95	100	385
19	28	6	bim	over	under	incong	both	ou	prec3	prec3	yes	no	ESC_LH	0		S1902_08	360	620	1240	87	80	500	58	385	680	805	79	80	545	49	-25	-85	-115	320
19	29	6	bim	over	under	incong	both	ou	prec3	prec3	yes	no	ESC_LH	0		S1902_09	400	675	1040	82	77	525	48	415	850	715	83	69	590	47	-15	-190	-5	320
19	30	8	bim	under	over	incong	both	uo	prec3	prec3	no	yes	ESC_RH	0		S1902_10	570	875	1060	86	65	575	49	595	825	855	94	66	545	46	-25	25	0	205
19	31	5	bim	over	over	cong	both	oo	prec3	prec3	yes	yes	BimESC	0		S1902_11	440	580	1025	85	81	475	52	435	625	1160	77	79	495	60	5	-40	105	-30
19	32	5	bim	over	over	cong	both	oo	prec3	prec3	yes	yes	BimESC	0		S1902_12	330	570	1180	75	83	475	49	340	600	1035	81	80	485	48	-10	-40	5	150
19	33	5	bim	over	over	cong	both	oo	prec3	prec3	yes	yes	BimESC	0		S1902_13	480	610	1135	73	86	530	51	480	650	1075	72	83	540	47	0	-40	5	65
19	34	8	bim	under	over	incong	both	uo	prec3	prec3	no	yes	ESC_RH	1	hitobstacle
19	35	7	bim	under	under	cong	both	uu	prec3	prec3	no	no	Neither	0		S1902_15	480	710	1010	90	68	490	53	490	770	880	84	66	510	55	-10	-70	-10	120
19	36	7	bim	under	under	cong	both	uu	prec3	prec3	no	no	Neither	0		S1902_16	380	655	1295	96	76	505	50	380	830	990	87	67	560	60	0	-175	35	340
19	37	5	bim	over	over	cong	both	oo	prec3	prec3	yes	yes	BimESC	0		S1902_17	555	585	1130	85	81	475	53	570	605	1190	82	77	470	53	-15	-35	60	0
19	38	8	bim	under	over	incong	both	uo	prec3	prec3	no	yes	ESC_RH	0		S1902_18	295	710	1280	75	75	535	52	315	675	1040	87	74	505	45	-20	15	15	255
19	39	6	bim	over	under	incong	both	ou	prec3	prec3	yes	no	ESC_LH	0		S1902_19	480	645	1200	88	78	510	49	490	735	1095	83	70	515	55	-10	-100	75	180
19	40	8	bim	under	over	incong	both	uo	prec3	prec3	no	yes	ESC_RH	0		S1902_20	350	720	1390	89	77	555	66	380	685	945	88	76	520	47	-30	5	-210	235
20	1	1	uni	over	NA	NA	left	over	prec5	NA	yes	NA	NA	0		S2001_01	480	655	785	128	76	500	86	0	0	0	0	0	0	0	0	0	0	0
20	2	3	uni	under	NA	NA	left	under	power	NA	yes	NA	NA	0		S2001_02	335	560	550	134	78	440	94	0	0	0	0	0	0	0	0	0	0	0
20	3	1	uni	over	NA	NA	left	over	prec5	NA	yes	NA	NA	0		S2001_03	375	530	795	113	80	430	78	0	0	0	0	0	0	0	0	0	0	0
20	4	1	uni	over	NA	NA	left	over	prec5	NA	yes	NA	NA	0		S2001_04	290	525	885	116	83	440	70	0	0	0	0	0	0	0	0	0	0	0
20	5	1	uni	over	NA	NA	left	over	prec5	NA	yes	NA	NA	0		S2001_05	310	625	815	112	76	480	77	0	0	0	0	0	0	0	0	0	0	0
20	6	2	uni	NA	over	NA	right	over	NA	prec5	NA	yes	NA	0		S2001_06	0	0	0	0	0	0	0	325	520	830	116	77	405	63	0	0	0	0
20	7	2	uni	NA	over	NA	right	over	NA	prec5	NA	yes	NA	0		S2001_07	0	0	0	0	0	0	0	325	485	825	99	74	365	70	0	0	0	0
20	8	3	uni	under	NA	NA	left	under	power	NA	yes	NA	NA	0		S2001_08	255	515	685	130	78	405	103	0	0	0	0	0	0	0	0	0	0	0
20	9	4	uni	NA	under	NA	right	under	NA	power	NA	yes	NA	0		S2001_09	0	0	0	0	0	0	0	310	550	695	134	76	425	96	0	0	0	0
20	10	3	uni	under	NA	NA	left	under	power	NA	yes	NA	NA	0		S2001_10	305	560	920	129	79	445	101	0	0	0	0	0	0	0	0	0	0	0
20	11	1	uni	over	NA	NA	left	over	power	NA	no	NA	NA	0		S2001_11	255	585	1045	120	78	460	94	0	0	0	0	0	0	0	0	0	0	0
20	12	4	uni	NA	under	NA	right	under	NA	power	NA	yes	NA	0		S2001_12	0	0	0	0	0	0	0	315	520	675	131	76	400	99	0	0	0	0
20	13	4	uni	NA	under	NA	right	under	NA	power	NA	yes	NA	0		S2001_13	0	0	0	0	0	0	0	255	560	655	128	79	445	98	0	0	0	0
20	14	2	uni	NA	over	NA	right	over	NA	prec5	NA	yes	NA	0		S2001_14	0	0	0	0	0	0	0	255	535	910	97	77	415	71	0	0	0	0
20	15	3	uni	under	NA	NA	left	under	power	NA	yes	NA	NA	0		S2001_15	275	545	895	125	77	425	95	0	0	0	0	0	0	0	0	0	0	0
20	16	2	uni	NA	over	NA	right	over	NA	prec5	NA	yes	NA	0		S2001_16	0	0	0	0	0	0	0	275	530	865	99	82	440	71	0	0	0	0
20	17	2	uni	NA	over	NA	right	over	NA	prec5	NA	yes	NA	0		S2001_17	0	0	0	0	0	0	0	250	540	865	105	80	435	73	0	0	0	0
20	18	3	uni	under	NA	NA	left	under	power	NA	yes	NA	NA	0		S2001_18	255	580	770	127	80	470	97	0	0	0	0	0	0	0	0	0	0	0
20	19	4	uni	NA	under	NA	right	under	NA	power	NA	yes	NA	0		S2001_19	0	0	0	0	0	0	0	245	600	635	121	76	460	93	0	0	0	0
20	20	4	uni	NA	under	NA	right	under	NA	power	NA	yes	NA	0		S2001_20	0	0	0	0	0	0	0	230	585	685	133	81	480	105	0	0	0	0
20	21	8	bim	under	over	incong	both	uo	power	prec5	yes	yes	BimESC	0		S2002_01	255	705	755	128	69	485	92	220	605	925	107	77	470	74	35	135	80	-90
20	22	8	bim	under	over	incong	both	uo	power	prec5	yes	yes	BimESC	0		S2002_02	335	705	715	129	72	510	90	340	635	1080	116	77	490	79	-5	65	65	-300
20	23	6	bim	over	under	incong	both	ou	power	power	no	yes	ESC_RH	0		S2002_03	290	720	1075	131	65	470	87	290	540	1245	129	79	430	91	0	180	-30	-200
20	24	8	bim	under	over	incong	both	uo	power	prec5	yes	yes	BimESC	0		S2002_04	315	695	760	126	69	485	89	315	600	990	127	77	465	84	0	95	85	-145
20	25	7	bim	under	under	cong	both	uu	power	power	yes	yes	BimESC	1	hitobstacle
20	26	8	bim	under	over	incong	both	uo	power	prec5	yes	yes	BimESC	0		S2002_06	245	705	655	130	67	470	89	250	595	840	118	79	475	83	-5	105	85	-100
20	27	6	bim	over	under	incong	both	ou	prec5	power	yes	yes	BimESC	0		S2002_07	275	725	1035	135	68	495	90	275	730	870	131	64	470	90	0	-5	-5	160
20	28	5	bim	over	over	cong	both	oo	prec5	prec5	yes	yes	BimESC	0		S2002_08	280	610	900	134	76	465	94	290	605	865	123	76	460	84	-10	-5	-15	20
20	29	6	bim	over	under	incong	both	ou	prec5	power	yes	yes	BimESC	0		S2002_09	275	650	965	119	72	475	85	275	595	715	125	78	470	101	0	55	15	265
20	30	7	bim	under	under	cong	both	uu	power	power	yes	yes	BimESC	0		S2002_10	275	545	620	132	79	435	91	280	520	690	131	75	395	97	-5	20	20	-50
20	31	7	bim	under	under	cong	both	uu	power	power	yes	yes	BimESC	0		S2002_11	195	590	720	125	71	420	89	205	555	595	126	75	420	96	-10	25	25	150
20	32	5	bim	over	over	cong	both	oo	power	power	no	no	Neither	0		S2002_12	185	670	1005	124	74	500	89	165	645	935	121	78	510	89	20	45	50	120
20	33	7	bim	under	under	cong	both	uu	power	power	yes	yes	BimESC	0		S2002_13	375	590	700	126	74	440	91	370	510	675	124	81	415	99	5	85	50	75
20	34	5	bim	over	over	cong	both	oo	prec5	prec5	yes	yes	BimESC	0		S2002_14	225	635	865	105	69	440	71	240	645	850	102	74	480	70	-15	-25	-25	-10
20	35	6	bim	over	under	incong	both	ou	prec5	power	yes	yes	BimESC	0		S2002_15	280	640	1045	111	77	495	82	280	735	775	116	66	485	93	0	-95	-80	190
20	36	7	bim	under	under	cong	both	uu	power	power	yes	yes	BimESC	0		S2002_16	200	655	760	130	69	455	95	195	580	790	128	76	445	94	5	80	55	25
20	37	5	bim	over	over	cong	both	oo	prec5	prec5	yes	yes	BimESC	0		S2002_17	260	675	870	121	68	460	92	275	695	1025	109	67	470	81	-15	-35	165	10
20	38	8	bim	under	over	incong	both	uo	power	prec5	yes	yes	BimESC	0		S2002_18	235	760	625	127	66	505	92	235	575	895	104	80	465	79	0	185	45	-225
20	39	6	bim	over	under	incong	both	ou	prec5	power	yes	yes	BimESC	0		S2002_19	250	690	1115	132	66	455	89	235	620	970	131	75	470	99	15	85	50	195
20	40	5	bim	over	over	cong	both	oo	prec5	prec5	yes	yes	BimESC	0		S2002_20	265	630	955	116	72	455	77	255	635	915	103	71	455	73	10	5	-10	30
21	1	1	uni	over	NA	NA	left	over	prec3	NA	yes	NA	NA	2		S2101_01	1760	1375	1210	114	70	960	57	0	0	0	0	0	0	0	0	0	0	0
21	2	3	uni	under	NA	NA	left	under	power	NA	yes	NA	NA	0		S2101_02	420	755	885	134	84	635	93	0	0	0	0	0	0	0	0	0	0	0
21	3	4	uni	NA	under	NA	right	under	NA	power	NA	yes	NA	0		S2101_03	0	0	0	0	0	0	0	610	715	780	130	86	615	99	0	0	0	0
21	4	4	uni	NA	under	NA	right	under	NA	power	NA	yes	NA	0		S2101_04	0	0	0	0	0	0	0	545	645	725	128	84	550	98	0	0	0	0
21	5	2	uni	NA	over	NA	right	over	NA	prec3	NA	yes	NA	0		S2101_05	0	0	0	0	0	0	0	420	720	1055	87	77	555	56	0	0	0	0
21	6	3	uni	under	NA	NA	left	under	power	NA	yes	NA	NA	0		S2101_06	365	615	750	129	82	510	102	0	0	0	0	0	0	0	0	0	0	0
21	7	3	uni	under	NA	NA	left	under	power	NA	yes	NA	NA	0		S2101_07	335	645	725	132	74	485	94	0	0	0	0	0	0	0	0	0	0	0
21	8	2	uni	NA	over	NA	right	over	NA	prec3	NA	yes	NA	0		S2101_08	0	0	0	0	0	0	0	310	635	920	87	80	510	56	0	0	0	0
21	9	2	uni	NA	over	NA	right	over	NA	prec3	NA	yes	NA	0		S2101_09	0	0	0	0	0	0	0	315	630	780	82	81	515	48	0	0	0	0
21	10	2	uni	NA	over	NA	right	over	NA	prec3	NA	yes	NA	0		S2101_10	0	0	0	0	0	0	0	275	595	900	76	81	485	51	0	0	0	0
21	11	4	uni	NA	under	NA	right	under	NA	power	NA	yes	NA	0		S2101_11	0	0	0	0	0	0	0	275	630	595	136	79	500	93	0	0	0	0
21	12	3	uni	under	NA	NA	left	under	power	NA	yes	NA	NA	0		S2101_12	285	515	640	132	76	395	96	0	0	0	0	0	0	0	0	0	0	0
21	13	4	uni	NA	under	NA	right	under	NA	power	NA	yes	NA	0		S2101_13	0	0	0	0	0	0	0	310	505	655	136	84	425	106	0	0	0	0
21	14	1	uni	over	NA	NA	left	over	prec3	NA	yes	NA	NA	0		S2101_14	290	580	920	92	70	410	55	0	0	0	0	0	0	0	0	0	0	0
21	15	1	uni	over	NA	NA	left	over	prec3	NA	yes	NA	NA	0		S2101_15	275	615	920	88	72	450	54	0	0	0	0	0	0	0	0	0	0	0
21	16	2	uni	NA	over	NA	right	over	NA	prec3	NA	yes	NA	0		S2101_16	0	0	0	0	0	0	0	290	570	845	78	79	455	52	0	0	0	0
21	17	1	uni	over	NA	NA	left	over	prec3	NA	yes	NA	NA	0		S2101_17	260	550	865	82	76	425	52	0	0	0	0	0	0	0	0	0	0	0
21	18	3	uni	under	NA	NA	left	under	power	NA	yes	NA	NA	0		S2101_18	250	550	610	133	80	440	95	0	0	0	0	0	0	0	0	0	0	0
21	19	4	uni	NA	under	NA	right	under	NA	power	NA	yes	NA	0		S2101_19	0	0	0	0	0	0	0	240	500	600	135	81	410	102	0	0	0	0
21	20	1	uni	over	NA	NA	left	over	prec3	NA	yes	NA	NA	0		S2101_20	240	545	1045	87	75	410	53	0	0	0	0	0	0	0	0	0	0	0
21	21	5	bim	over	over	cong	both	oo	prec3	prec3	yes	yes	BimESC	0		S2102_01	335	765	915	93	68	525	51	345	690	1205	80	71	490	56	-10	65	80	-210
21	22	6	bim	over	under	incong	both	ou	prec3	power	yes	yes	BimESC	0		S2102_02	345	560	1165	91	96	540	53	355	945	865	114	72	680	94	-10	-395	-80	220
21	23	7	bim	under	under	cong	both	uu	power	power	yes	yes	BimESC	0		S2102_03	335	620	800	135	74	465	94	340	555	845	129	77	430	105	-5	60	60	15
21	24	8	bim	under	over	incong	both	uo	power	prec5	yes	yes	BimESC	0		S2102_04	300	770	900	125	72	555	93	360	795	1245	118	74	590	88	-60	-85	-95	-440
21	25	7	bim	under	under	cong	both	uu	power	power	yes	yes	BimESC	0		S2102_05	355	625	750	134	75	475	92	395	545	740	126	79	430	94	-40	40	40	50
21	26	5	bim	over	over	cong	both	oo	prec3	prec5	yes	yes	BimESC	0		S2102_06	290	610	1120	114	75	460	51	300	585	1060	111	72	425	75	-10	15	45	105
21	27	8	bim	under	over	incong	both	uo	power	prec5	yes	yes	BimESC	0		S2102_07	300	760	785	120	73	555	93	350	730	1190	115	70	510	86	-50	-20	25	-380
21	28	8	bim	under	over	incong	both	uo	power	prec5	yes	yes	BimESC	0		S2102_08	255	740	730	123	78	580	93	320	655	1035	112	76	500	77	-65	20	20	-285
21	29	6	bim	over	under	incong	both	ou	prec3	power	yes	yes	BimESC	0		S2102_09	300	605	1265	100	74	450	55	315	670	905	118	74	495	104	-15	-80	-40	320
21	30	7	bim	under	under	cong	both	uu	power	power	yes	yes	BimESC	0		S2102_10	325	595	795	130	76	455	96	345	525	750	120	80	425	97	-20	50	50	95
21	31	6	bim	over	under	incong	both	ou	prec3	power	yes	yes	BimESC	0		S2102_11	330	600	1065	109	78	470	50	320	710	835	115	75	540	93	10	-100	-50	180
21	32	7	bim	under	under	cong	both	uu	power	power	yes	yes	BimESC	0		S2102_12	320	575	730	131	70	410	92	335	525	730	124	78	415	100	-15	35	35	35
21	33	8	bim	under	over	incong	both	uo	power	prec5	yes	yes	BimESC	0		S2102_13	280	660	795	119	72	480	94	330	600	990	115	75	450	79	-50	10	10	-185
21	34	6	bim	over	under	incong	both	ou	prec3	power	yes	yes	BimESC	0		S2102_14	310	740	1070	101	70	520	57	325	730	850	114	76	560	96	-15	-5	-5	215
21	35	6	bim	over	under	incong	both	ou	prec3	power	yes	yes	BimESC	0		S2102_15	310	615	1030	101	76	470	50	310	645	800	120	81	525	97	0	-30	-5	225
21	36	8	bim	under	over	incong	both	uo	power	prec5	yes	yes	BimESC	0		S2102_16	275	660	835	123	75	500	92	285	670	990	116	74	500	81	-10	-20	-20	-175
21	37	5	bim	over	over	cong	both	oo	prec3	prec5	yes	yes	BimESC	0		S2102_17	330	615	1060	95	69	425	56	335	620	880	98	63	395	54	-5	-10	5	185
21	38	5	bim	over	over	cong	both	oo	prec3	prec5	yes	yes	BimESC	0		S2102_18	260	605	1055	100	63	380	53	275	615	905	107	60	370	67	-15	-25	0	150
21	39	5	bim	over	over	cong	both	oo	prec3	prec3	yes	yes	BimESC	0		S2102_19	220	560	1075	94	68	385	51	230	545	930	92	71	390	61	-10	5	5	150
21	40	7	bim	under	under	cong	both	uu	power	power	yes	yes	BimESC	0		S2102_20	140	600	700	127	79	475	94	90	645	695	126	82	535	98	50	5	5	10
22	1	8	bim	under	over	incong	both	uo	power	power	yes	no	ESC_LH	0		S22_01	210	1350	1505	118	79	1075	96	290	1355	1600	111	76	1030	98	-80	-85	-85	-180
22	2	6	bim	over	under	incong	both	ou	prec5	power	yes	yes	BimESC	0		S22_02	290	805	1485	109	84	685	99	305	765	1030	109	91	700	97	-15	25	35	490
22	3	5	bim	over	over	cong	both	oo	prec5	prec5	yes	yes	BimESC	0		S22_03	495	765	1320	103	77	590	89	510	760	1295	106	74	565	81	-15	-10	10	35
22	4	8	bim	under	over	incong	both	uo	power	prec5	yes	yes	BimESC	0		S22_04	365	740	1085	119	85	630	106	370	765	1075	108	80	610	78	-5	-30	-60	-50
22	5	8	bim	under	over	incong	both	uo	power	prec5	yes	yes	BimESC	0		S22_05	380	985	1020	120	72	715	107	370	820	1130	100	84	695	82	10	175	-70	-180
22	6	7	bim	under	under	cong	both	uu	power	power	yes	yes	BimESC	0		S22_06	285	675	725	117	88	600	104	285	665	745	115	89	595	102	0	10	10	-10
22	7	5	bim	over	over	cong	both	oo	prec5	prec5	yes	yes	BimESC	0		S22_07	320	650	885	117	82	540	92	320	635	1070	115	78	495	91	0	15	20	-165
22	8	7	bim	under	under	cong	both	uu	power	power	yes	yes	BimESC	0		S22_08	335	625	750	119	87	550	108	350	615	685	115	86	535	100	-15	-5	-5	60
22	9	6	bim	over	under	incong	both	ou	prec5	power	yes	yes	BimESC	0		S22_09	350	990	1070	108	70	700	80	325	865	1215	102	91	790	102	25	150	160	15
22	10	6	bim	over	under	incong	both	ou	prec5	power	yes	yes	BimESC	0		S22_10	285	725	1135	101	76	555	94	285	750	1020	103	83	625	94	0	-25	-20	95
22	11	6	bim	over	under	incong	both	ou	prec5	power	yes	yes	BimESC	0		S22_11	390	685	865	111	79	545	89	380	660	1025	111	79	525	97	10	35	70	-90
22	12	5	bim	over	over	cong	both	oo	prec5	prec5	yes	yes	BimESC	0		S22_12	355	660	805	105	70	465	84	355	625	845	104	76	480	81	0	35	20	-20
22	13	7	bim	under	under	cong	both	uu	power	power	yes	yes	BimESC	0		S22_13	295	620	740	118	75	470	100	300	600	780	113	78	470	96	-5	15	15	-25
22	14	8	bim	under	over	incong	both	uo	prec3	prec3	no	yes	ESC_RH	0		S22_14	300	1260	1125	94	63	795	69	295	1390	1125	101	59	820	60	5	-125	-175	-175
22	15	7	bim	under	under	cong	both	uu	power	power	yes	yes	BimESC	0		S22_15	340	640	730	120	84	540	100	345	625	745	119	85	535	100	-5	10	10	-5
22	16	5	bim	over	over	cong	both	oo	prec5	prec5	yes	yes	BimESC	0		S22_16	360	625	840	101	87	550	83	350	635	830	101	80	510	77	10	0	-5	5
22	17	6	bim	over	under	incong	both	ou	prec5	power	yes	yes	BimESC	0		S22_17	335	695	805	102	81	565	87	330	710	765	108	82	585	93	5	-10	10	50
22	18	5	bim	over	over	cong	both	oo	prec5	prec5	yes	yes	BimESC	0		S22_18	160	670	850	105	86	580	89	230	600	870	108	75	450	78	-70	0	5	-15
22	19	7	bim	under	under	cong	both	uu	power	power	yes	yes	BimESC	0		S22_19	300	575	655	123	81	470	111	300	600	680	119	81	490	94	0	-25	-25	-50
22	20	8	bim	under	over	incong	both	uo	power	prec5	yes	yes	BimESC	0		S22_20	270	645	710	123	77	500	95	270	620	920	116	77	480	84	0	25	25	-185
22	21	1	uni	over	NA	NA	left	over	power	NA	no	NA	NA	0		S22_21	440	580	805	121	69	405	100	0	0	0	0	0	0	0	0	0	0	0
22	22	2	uni	NA	over	NA	right	over	NA	prec5	NA	yes	NA	1	hitobstacle
22	23	2	uni	NA	over	NA	right	over	NA	prec3	NA	yes	NA	0		S22_23	0	0	0	0	0	0	0	340	695	360	60	78	545	54	0	0	0	0
22	24	1	uni	over	NA	NA	left	over	prec3	NA	yes	NA	NA	0		S22_24	300	670	1165	76	83	560	58	0	0	0	0	0	0	0	0	0	0	0
22	25	3	uni	under	NA	NA	left	under	power	NA	yes	NA	NA	0		S22_25	295	550	725	117	89	495	107	0	0	0	0	0	0	0	0	0	0	0
22	26	2	uni	NA	over	NA	right	over	NA	prec3	NA	yes	NA	0		S22_26	0	0	0	0	0	0	0	320	515	985	70	81	420	51	0	0	0	0
22	27	4	uni	NA	under	NA	right	under	NA	power	NA	yes	NA	0		S22_27	0	0	0	0	0	0	0	295	580	730	117	83	485	100	0	0	0	0
22	28	3	uni	under	NA	NA	left	under	power	NA	yes	NA	NA	0		S22_28	325	710	755	114	89	635	104	0	0	0	0	0	0	0	0	0	0	0
22	29	3	uni	under	NA	NA	left	under	power	NA	yes	NA	NA	0		S22_29	335	665	740	113	88	590	102	0	0	0	0	0	0	0	0	0	0	0
22	30	3	uni	under	NA	NA	left	under	power	NA	yes	NA	NA	0		S22_30	345	615	690	123	79	490	94	0	0	0	0	0	0	0	0	0	0	0
22	31	2	uni	NA	over	NA	right	over	NA	prec3	NA	yes	NA	0		S22_31	0	0	0	0	0	0	0	290	630	945	70	61	385	55	0	0	0	0
22	32	3	uni	under	NA	NA	left	under	power	NA	yes	NA	NA	0		S22_32	235	560	785	124	84	475	98	0	0	0	0	0	0	0	0	0	0	0
22	33	4	uni	NA	under	NA	right	under	NA	power	NA	yes	NA	0		S22_33	0	0	0	0	0	0	0	340	565	605	122	82	470	96	0	0	0	0
22	34	1	uni	over	NA	NA	left	over	prec5	NA	yes	NA	NA	0		S22_34	325	615	900	102	80	495	87	0	0	0	0	0	0	0	0	0	0	0
22	35	4	uni	NA	under	NA	right	under	NA	power	NA	yes	NA	0		S22_35	0	0	0	0	0	0	0	285	610	620	123	82	505	92	0	0	0	0
22	36	4	uni	NA	under	NA	right	under	NA	power	NA	yes	NA	0		S22_36	0	0	0	0	0	0	0	345	540	530	123	79	430	92	0	0	0	0
22	37	4	uni	NA	under	NA	right	under	NA	power	NA	yes	NA	0		S22_37	0	0	0	0	0	0	0	310	510	525	127	79	405	93	0	0	0	0
22	38	2	uni	NA	over	NA	right	over	NA	prec5	NA	yes	NA	0		S22_38	0	0	0	0	0	0	0	290	560	945	120	82	465	90	0	0	0	0
22	39	1	uni	over	NA	NA	left	over	prec3	NA	yes	NA	NA	0		S22_39	340	595	990	78	80	480	51	0	0	0	0	0	0	0	0	0	0	0
22	40	1	uni	over	NA	NA	left	over	prec3	NA	yes	NA	NA	0		S22_40	330	515	850	69	82	425	60	0	0	0	0	0	0	0	0	0	0	0
23	1	6	bim	over	under	incong	both	ou	power	power	no	yes	ESC_RH	0		S23_01	540	1230	1610	126	75	925	88	530	1290	1330	122	77	995	92	10	-50	-140	140
23	2	5	bim	over	over	cong	both	oo	power	power	no	no	Neither	0		S23_02	690	680	1595	126	69	475	86	690	670	1295	124	72	485	88	0	10	-50	250
23	3	8	bim	under	over	incong	both	uo	power	power	yes	no	ESC_LH	0		S23_03	590	775	1355	120	71	555	87	600	695	1205	120	76	530	88	-10	70	25	175
23	4	8	bim	under	over	incong	both	uo	power	power	yes	no	ESC_LH	0		S23_04	615	715	1125	124	72	515	87	635	620	1190	121	76	475	88	-20	75	-35	-100
23	5	5	bim	over	over	cong	both	oo	power	power	no	no	Neither	0		S23_05	410	720	1015	116	78	565	83	405	760	945	116	77	585	88	5	-35	-15	55
23	6	6	bim	over	under	incong	both	ou	prec5	power	yes	yes	BimESC	0		S23_06	585	665	1160	119	72	485	83	580	835	875	113	65	545	88	5	-165	10	295
23	7	7	bim	under	under	cong	both	uu	power	power	yes	yes	BimESC	0		S23_07	610	705	955	117	70	500	87	605	705	950	119	72	505	88	5	5	5	10
23	8	6	bim	over	under	incong	both	ou	power	power	no	yes	ESC_RH	0		S23_08	535	680	920	119	75	515	87	545	720	765	120	73	530	90	-10	-50	-15	140
23	9	7	bim	under	under	cong	both	uu	power	power	yes	yes	BimESC	0		S23_09	560	755	835	119	68	520	88	570	685	700	112	76	520	89	-10	60	-5	130
23	10	6	bim	over	under	incong	both	ou	power	power	no	yes	ESC_RH	0		S23_10	520	655	960	126	75	495	85	520	695	740	120	77	540	91	0	-40	-20	200
23	11	8	bim	under	over	incong	both	uo	power	prec5	yes	yes	BimESC	0		S23_11	535	815	915	115	66	540	87	530	770	845	115	77	595	87	5	50	15	85
23	12	8	bim	under	over	incong	both	uo	power	prec5	yes	yes	BimESC	0		S23_12	445	765	825	120	67	515	88	445	680	785	119	77	530	88	0	85	-20	20
23	13	5	bim	over	over	cong	both	oo	prec5	prec5	yes	yes	BimESC	0		S23_13	500	645	835	118	75	485	86	495	670	900	118	73	495	89	5	-20	10	-55
23	14	5	bim	over	over	cong	both	oo	prec5	prec5	yes	yes	BimESC	0		S23_14	600	660	895	126	68	450	83	605	575	865	123	80	460	88	-5	80	5	35
23	15	8	bim	under	over	incong	both	uo	power	prec5	yes	yes	BimESC	0		S23_15	505	745	960	123	70	525	88	490	700	890	117	79	555	88	15	60	-5	65
23	16	6	bim	over	under	incong	both	ou	prec5	power	yes	yes	BimESC	0		S23_16	430	715	1165	122	71	510	86	365	810	680	116	77	625	86	65	-30	-5	480
23	17	7	bim	under	under	cong	both	uu	power	power	yes	yes	BimESC	0		S23_17	455	745	955	112	68	515	88	435	740	835	117	73	545	89	20	25	-5	115
23	18	7	bim	under	under	cong	both	uu	power	power	yes	yes	BimESC	0		S23_18	460	835	740	122	67	565	90	420	770	775	117	81	625	100	40	105	105	70
23	19	5	bim	over	over	cong	both	oo	prec5	prec5	yes	yes	BimESC	0		S23_19	440	700	825	112	66	460	83	420	600	930	117	84	505	88	20	120	-15	-120
23	20	7	bim	under	under	cong	both	uu	power	power	yes	yes	BimESC	0		S23_20	560	745	715	113	69	515	87	555	735	700	120	71	525	88	5	15	0	15
23	21	2	uni	NA	over	NA	right	over	NA	power	NA	no	NA	0		S23_21	0	0	0	0	0	0	0	395	805	915	123	78	630	93	0	0	0	0
23	22	4	uni	NA	under	NA	right	under	NA	power	NA	yes	NA	0		S23_22	0	0	0	0	0	0	0	495	710	900	117	71	505	92	0	0	0	0
23	23	3	uni	under	NA	NA	left	under	power	NA	yes	NA	NA	0		S23_23	395	645	725	118	77	500	88	0	0	0	0	0	0	0	0	0	0	0
23	24	2	uni	NA	over	NA	right	over	NA	prec5	NA	yes	NA	0		S23_24	0	0	0	0	0	0	0	350	640	935	122	79	510	88	0	0	0	0
23	25	4	uni	NA	under	NA	right	under	NA	power	NA	yes	NA	0		S23_25	0	0	0	0	0	0	0	530	725	730	118	77	560	90	0	0	0	0
23	26	3	uni	under	NA	NA	left	under	power	NA	yes	NA	NA	0		S23_26	570	710	775	118	75	540	88	0	0	0	0	0	0	0	0	0	0	0
23	27	2	uni	NA	over	NA	right	over	NA	prec5	NA	yes	NA	0		S23_27	0	0	0	0	0	0	0	325	700	975	120	78	550	90	0	0	0	0
23	28	4	uni	NA	under	NA	right	under	NA	power	NA	yes	NA	0		S23_28	0	0	0	0	0	0	0	635	660	690	118	80	530	91	0	0	0	0
23	29	3	uni	under	NA	NA	left	under	power	NA	yes	NA	NA	0		S23_29	545	755	760	116	73	555	89	0	0	0	0	0	0	0	0	0	0	0
23	30	1	uni	over	NA	NA	left	over	prec5	NA	yes	NA	NA	0		S23_30	400	770	1045	122	72	555	85	0	0	0	0	0	0	0	0	0	0	0
23	31	4	uni	NA	under	NA	right	under	NA	power	NA	yes	NA	0		S23_31	0	0	0	0	0	0	0	490	720	700	120	77	560	93	0	0	0	0
23	32	2	uni	NA	over	NA	right	over	NA	prec5	NA	yes	NA	0		S23_32	0	0	0	0	0	0	0	360	680	890	118	78	535	85	0	0	0	0
23	33	3	uni	under	NA	NA	left	under	power	NA	yes	NA	NA	0		S23_33	575	740	880	116	74	550	89	0	0	0	0	0	0	0	0	0	0	0
23	34	1	uni	over	NA	NA	left	over	prec5	NA	yes	NA	NA	0		S23_34	630	600	870	121	80	485	84	0	0	0	0	0	0	0	0	0	0	0
23	35	2	uni	NA	over	NA	right	over	NA	prec5	NA	yes	NA	0		S23_35	0	0	0	0	0	0	0	380	720	860	117	77	560	88	0	0	0	0
23	36	1	uni	over	NA	NA	left	over	prec5	NA	yes	NA	NA	0		S23_36	415	625	860	118	80	500	83	0	0	0	0	0	0	0	0	0	0	0
23	37	4	uni	NA	under	NA	right	under	NA	power	NA	yes	NA	0		S23_37	0	0	0	0	0	0	0	610	690	645	123	77	535	92	0	0	0	0
23	38	1	uni	over	NA	NA	left	over	prec5	NA	yes	NA	NA	0		S23_38	345	650	820	110	72	470	83	0	0	0	0	0	0	0	0	0	0	0
23	39	3	uni	under	NA	NA	left	under	power	NA	yes	NA	NA	0		S23_39	605	755	665	112	75	565	87	0	0	0	0	0	0	0	0	0	0	0
23	40	1	uni	over	NA	NA	left	over	prec5	NA	yes	NA	NA	0		S23_40	315	705	925	115	80	570	85	0	0	0	0	0	0	0	0	0	0	0
24	1	5	bim	over	over	cong	both	oo	power	power	no	no	Neither	0		S24_02	535	945	1580	124	73	695	88	515	935	1305	123	76	715	90	20	30	15	290
24	2	8	bim	under	over	incong	both	uo	power	prec5	yes	yes	BimESC	0		S24_04	850	935	1305	126	68	635	85	855	975	1085	110	93	910	81	-5	-45	-15	205
24	3	8	bim	under	over	incong	both	uo	power	prec5	yes	yes	BimESC	0		S24_05	910	930	1170	124	72	670	87	910	920	1180	106	84	775	76	0	10	30	20
24	4	5	bim	over	over	cong	both	oo	power	power	no	no	Neither	0		S24_06	650	945	1630	126	75	710	82	665	950	1280	121	84	800	86	-15	-20	-10	340
24	5	6	bim	over	under	incong	both	ou	prec5	prec5	yes	no	ESC_LH	0		S24_07	855	790	1445	120	79	630	71	920	965	1355	111	74	720	86	-65	-240	-65	25
24	6	6	bim	over	under	incong	both	ou	prec5	power	yes	yes	BimESC	0		S24_08	435	845	1620	114	79	670	72	470	1040	1005	111	75	785	93	-35	-230	-115	500
24	7	8	bim	under	over	incong	both	uo	power	prec5	yes	yes	BimESC	0		S24_09	570	1065	1000	118	75	795	86	605	1005	1090	103	83	835	69	-35	25	40	-50
24	8	7	bim	under	under	cong	both	uu	power	power	yes	yes	BimESC	0		S24_10	540	1070	790	118	66	710	91	560	985	810	118	78	775	90	-20	65	45	25
24	9	6	bim	over	under	incong	both	ou	prec5	power	yes	yes	BimESC	0		S24_11	460	820	1265	115	84	695	78	490	1035	875	108	78	815	88	-30	-245	-195	195
24	10	6	bim	over	under	incong	both	ou	prec5	power	yes	yes	BimESC	0		S24_12	565	960	1425	121	74	715	81	595	1045	970	112	79	830	92	-30	-115	-75	380
24	11	7	bim	under	under	cong	both	uu	power	power	yes	yes	BimESC	0		S24_13	485	980	965	117	79	775	91	495	1010	800	110	86	870	91	-10	-40	-5	160
24	12	6	bim	over	under	incong	both	ou	prec5	power	yes	yes	BimESC	0		S24_14	590	940	1345	118	80	760	91	625	1075	915	108	83	895	91	-35	-170	-140	290
24	13	7	bim	under	under	cong	both	uu	power	power	yes	yes	BimESC	0		S24_15	470	930	845	119	76	705	90	470	935	800	119	80	750	90	0	-5	5	50
24	14	5	bim	over	over	cong	both	oo	prec5	prec5	yes	yes	BimESC	0		S24_16	485	980	1115	123	69	675	85	515	965	1300	117	75	730	89	-30	-15	15	-170
24	15	5	bim	over	over	cong	both	oo	prec5	prec5	yes	yes	BimESC	0		S24_17	560	900	1450	122	70	630	78	570	925	1185	119	75	695	86	-10	-35	20	285
24	16	5	bim	over	over	cong	both	oo	prec5	prec5	yes	yes	BimESC	0		S24_18	430	930	1385	126	71	660	84	440	885	1110	118	78	695	83	-10	35	10	285
24	17	8	bim	under	over	incong	both	uo	power	prec5	yes	yes	BimESC	0		S24_19	500	1060	1120	124	74	785	90	510	940	1135	112	85	805	70	-10	110	-20	-35
24	18	7	bim	under	under	cong	both	uu	power	power	yes	yes	BimESC	0		S24_20	535	950	1040	122	76	720	90	550	910	830	117	88	800	91	-15	25	20	230
24	19	8	bim	under	over	incong	both	uo	power	prec5	yes	yes	BimESC	0		S24_21	415	990	995	118	72	710	91	420	975	1220	113	77	755	90	-5	10	0	-225
24	20	7	bim	under	under	cong	both	uu	power	power	yes	yes	BimESC	0		S24_22	440	855	845	118	75	645	90	460	835	840	114	78	655	89	-20	0	0	5
24	21	4	uni	NA	under	NA	right	under	NA	power	NA	yes	NA	0		S24_021	0	0	0	0	0	0	0	425	895	695	110	77	695	97	0	0	0	0
24	22	2	uni	NA	over	NA	right	over	NA	prec5	NA	yes	NA	0		S24_022	0	0	0	0	0	0	0	545	875	1145	114	73	640	92	0	0	0	0
24	23	4	uni	NA	under	NA	right	under	NA	power	NA	yes	NA	0		S24_023	0	0	0	0	0	0	0	540	885	710	114	81	720	92	0	0	0	0
24	24	4	uni	NA	under	NA	right	under	NA	power	NA	yes	NA	0		S24_024	0	0	0	0	0	0	0	365	750	685	118	85	645	89	0	0	0	0
24	25	3	uni	under	NA	NA	left	under	power	NA	yes	NA	NA	0		S24_025	525	680	740	117	79	540	90	0	0	0	0	0	0	0	0	0	0	0
24	26	2	uni	NA	over	NA	right	over	NA	power	NA	no	NA	0		S24_026	0	0	0	0	0	0	0	435	750	930	117	82	620	93	0	0	0	0
24	27	1	uni	over	NA	NA	left	over	prec5	NA	yes	NA	NA	0		S24_027	325	780	1200	122	80	625	87	0	0	0	0	0	0	0	0	0	0	0
24	28	2	uni	NA	over	NA	right	over	NA	power	NA	no	NA	0		S24_028	0	0	0	0	0	0	0	410	860	1220	115	81	700	87	0	0	0	0
24	29	1	uni	over	NA	NA	left	over	power	NA	no	NA	NA	0		S24_029	335	765	1315	126	77	590	86	0	0	0	0	0	0	0	0	0	0	0
24	30	2	uni	NA	over	NA	right	over	NA	prec5	NA	yes	NA	0		S24_030	0	0	0	0	0	0	0	335	835	1265	101	85	715	76	0	0	0	0
24	31	3	uni	under	NA	NA	left	under	power	NA	yes	NA	NA	0		S24_031	400	840	790	124	68	575	91	0	0	0	0	0	0	0	0	0	0	0
24	32	3	uni	under	NA	NA	left	under	power	NA	yes	NA	NA	0		S24_032	495	750	870	116	72	545	90	0	0	0	0	0	0	0	0	0	0	0
24	33	1	uni	over	NA	NA	left	over	prec5	NA	yes	NA	NA	0		S24_033	240	785	1135	136	67	530	87	0	0	0	0	0	0	0	0	0	0	0
24	34	1	uni	over	NA	NA	left	over	prec5	NA	yes	NA	NA	0		S24_034	375	700	1430	121	79	555	85	0	0	0	0	0	0	0	0	0	0	0
24	35	1	uni	over	NA	NA	left	over	prec5	NA	yes	NA	NA	0		S24_035	420	790	1050	110	74	585	85	0	0	0	0	0	0	0	0	0	0	0
24	36	4	uni	NA	under	NA	right	under	NA	power	NA	yes	NA	0		S24_036	0	0	0	0	0	0	0	405	775	825	105	85	660	89	0	0	0	0
24	37	4	uni	NA	under	NA	right	under	NA	power	NA	yes	NA	0		S24_037	0	0	0	0	0	0	0	295	805	855	111	78	625	92	0	0	0	0
24	38	2	uni	NA	over	NA	right	over	NA	prec3	NA	yes	NA	0		S24_038	0	0	0	0	0	0	0	340	745	1295	93	85	640	44	0	0	0	0
24	39	3	uni	under	NA	NA	left	under	power	NA	yes	NA	NA	0		S24_039	385	715	910	109	84	605	89	0	0	0	0	0	0	0	0	0	0	0
24	40	3	uni	under	NA	NA	left	under	power	NA	yes	NA	NA	0		S24_040	440	710	840	127	77	550	89	0	0	0	0	0	0	0	0	0	0	0
25	1	7	bim	under	under	cong	both	uu	power	power	yes	yes	BimESC	0		S25_01	365	995	1155	107	85	850	90	260	1215	990	109	75	910	90	105	-115	-190	-25
25	2	6	bim	over	under	incong	both	ou	prec5	power	yes	yes	BimESC	0		S25_02	610	1005	1770	142	87	880	95	635	1235	1135	140	77	950	90	-25	-255	-275	360
25	3	5	bim	over	over	cong	both	oo	power	power	no	no	Neither	0		S25_03	350	805	1475	132	73	585	89	330	840	1565	138	69	585	87	20	-15	20	-70
25	4	7	bim	under	under	cong	both	uu	power	power	yes	yes	BimESC	0		S25_04	340	870	885	123	71	625	92	330	865	1140	139	67	585	91	10	15	15	-240
25	5	7	bim	under	under	cong	both	uu	power	power	yes	yes	BimESC	0		S25_05	330	930	980	138	68	640	93	310	950	1015	144	71	680	94	20	0	20	-15
25	6	6	bim	over	under	incong	both	ou	prec5	power	yes	yes	BimESC	0		S25_06	500	785	1365	139	66	520	94	490	910	1150	145	67	615	101	10	-115	5	220
25	7	5	bim	over	over	cong	both	oo	power	power	no	no	Neither	0		S25_07	320	865	1400	138	73	635	91	300	1025	1655	143	62	635	88	20	-140	-30	-285
25	8	7	bim	under	under	cong	both	uu	power	power	yes	yes	BimESC	0		S25_08	235	1010	765	137	57	575	90	225	965	1085	140	63	610	90	10	55	65	-255
25	9	8	bim	under	over	incong	both	uo	power	power	yes	no	ESC_LH	0		S25_09	430	900	1390	142	67	600	93	335	1030	1455	142	74	765	92	95	-35	-15	-80
25	10	5	bim	over	over	cong	both	oo	power	power	no	no	Neither	0		S25_10	265	890	1445	138	68	610	91	260	985	1395	145	58	570	87	5	-90	-35	15
25	11	7	bim	under	under	cong	both	uu	power	power	yes	yes	BimESC	0		S25_11	280	755	920	133	68	520	92	255	780	920	143	71	560	89	25	0	-25	-25
25	12	8	bim	under	over	incong	both	uo	power	power	yes	no	ESC_LH	0		S25_12	520	785	1115	125	65	510	95	500	825	1145	143	65	540	93	20	-20	-95	-125
25	13	6	bim	over	under	incong	both	ou	power	power	no	yes	ESC_RH	0		S25_13	355	830	1190	137	69	575	93	345	890	1315	145	63	565	103	10	-50	105	-20
25	14	8	bim	under	over	incong	both	uo	power	power	yes	no	ESC_LH	0		S25_14	390	850	1315	130	71	605	95	375	820	1275	140	76	625	96	15	45	5	45
25	15	5	bim	over	over	cong	both	oo	power	power	no	no	Neither	0		S25_15	345	790	1175	133	71	565	91	330	1015	1355	139	56	565	88	15	-210	-35	-215
25	16	8	bim	under	over	incong	both	uo	power	power	yes	no	ESC_LH	0		S25_16	330	790	1340	141	72	575	95	335	765	1155	142	78	605	97	-5	20	-55	130
25	17	8	bim	under	over	incong	both	uo	power	power	yes	no	ESC_LH	0		S25_17	325	830	1365	132	67	555	93	325	755	1275	138	70	530	89	0	75	-40	50
25	18	5	bim	over	over	cong	both	oo	power	power	no	no	Neither	0		S25_18	395	755	1095	142	66	500	92	370	795	1125	138	66	530	90	25	-15	-25	-55
25	19	6	bim	over	under	incong	both	ou	prec5	power	yes	yes	BimESC	0		S25_19	310	670	1065	137	70	470	100	325	690	1050	133	65	450	101	-15	-35	-35	-20
25	20	6	bim	over	under	incong	both	ou	prec5	power	yes	yes	BimESC	0		S25_20	360	765	1175	134	77	595	93	340	825	1025	137	73	600	87	20	-40	0	150
25	21	1	uni	over	NA	NA	left	over	prec5	NA	yes	NA	NA	0		S25_21	335	710	1030	135	81	575	97	0	0	0	0	0	0	0	0	0	0	0
25	22	4	uni	NA	under	NA	right	under	NA	power	NA	yes	NA	0		S25_22	0	0	0	0	0	0	0	320	610	725	143	75	460	90	0	0	0	0
25	23	3	uni	under	NA	NA	left	under	power	NA	yes	NA	NA	0		S25_23	355	685	895	139	76	525	108	0	0	0	0	0	0	0	0	0	0	0
25	24	3	uni	under	NA	NA	left	under	power	NA	yes	NA	NA	0		S25_24	450	605	690	133	76	465	93	0	0	0	0	0	0	0	0	0	0	0
25	25	4	uni	NA	under	NA	right	under	NA	power	NA	yes	NA	0		S25_25	0	0	0	0	0	0	0	335	660	695	137	70	465	95	0	0	0	0
25	26	2	uni	NA	over	NA	right	over	NA	power	NA	no	NA	0		S25_26	0	0	0	0	0	0	0	435	580	1045	137	78	455	94	0	0	0	0
25	27	2	uni	NA	over	NA	right	over	NA	power	NA	no	NA	0		S25_27	0	0	0	0	0	0	0	260	605	895	140	76	460	87	0	0	0	0
25	28	2	uni	NA	over	NA	right	over	NA	power	NA	no	NA	0		S25_28	0	0	0	0	0	0	0	280	690	1200	138	73	505	92	0	0	0	0
25	29	1	uni	over	NA	NA	left	over	prec5	NA	yes	NA	NA	0		S25_29	340	745	875	140	69	515	93	0	0	0	0	0	0	0	0	0	0	0
25	30	1	uni	over	NA	NA	left	over	prec5	NA	yes	NA	NA	0		S25_30	375	635	1035	142	74	470	98	0	0	0	0	0	0	0	0	0	0	0
25	31	2	uni	NA	over	NA	right	over	NA	prec5	NA	yes	NA	0		S25_31	0	0	0	0	0	0	0	360	615	1050	134	73	450	84	0	0	0	0
25	32	2	uni	NA	over	NA	right	over	NA	prec5	NA	yes	NA	0		S25_32	0	0	0	0	0	0	0	385	560	970	139	74	415	86	0	0	0	0
25	33	3	uni	under	NA	NA	left	under	power	NA	yes	NA	NA	0		S25_33	325	645	730	135	77	500	94	0	0	0	0	0	0	0	0	0	0	0
25	34	4	uni	NA	under	NA	right	under	NA	power	NA	yes	NA	0		S25_34	0	0	0	0	0	0	0	330	670	820	134	72	485	95	0	0	0	0
25	35	1	uni	over	NA	NA	left	over	prec5	NA	yes	NA	NA	0		S25_35	470	655	1215	135	75	495	98	0	0	0	0	0	0	0	0	0	0	0
25	36	3	uni	under	NA	NA	left	under	power	NA	yes	NA	NA	0		S25_36	350	630	905	136	76	485	104	0	0	0	0	0	0	0	0	0	0	0
25	37	4	uni	NA	under	NA	right	under	NA	power	NA	yes	NA	0		S25_37	0	0	0	0	0	0	0	290	685	840	141	70	485	111	0	0	0	0
25	38	3	uni	under	NA	NA	left	under	power	NA	yes	NA	NA	0		S25_38	330	655	815	138	70	465	103	0	0	0	0	0	0	0	0	0	0	0
25	39	4	uni	NA	under	NA	right	under	NA	power	NA	yes	NA	0		S25_39	0	0	0	0	0	0	0	290	700	670	139	71	505	93	0	0	0	0
25	40	1	uni	over	NA	NA	left	over	power	NA	no	NA	NA	0		S25_40	405	645	1270	143	73	475	107	0	0	0	0	0	0	0	0	0	0	0
26	1	6	bim	over	under	incong	both	ou	prec3	power	yes	yes	BimESC	2		S26_01	2550	1630	1775	66	91	1485	59	2595	1690	1640	112	65	1095	95	-45	-105	-220	-85
26	2	8	bim	under	over	incong	both	uo	power	prec3	yes	yes	BimESC	2		S26_03	1245	1060	1420	120	88	935	97	1320	915	1545	63	92	845	57	-75	70	170	45
26	3	7	bim	under	under	cong	both	uu	power	power	yes	yes	BimESC	2		S26_04	1055	1405	1315	134	68	950	97	1095	1330	1420	129	69	925	101	-40	35	35	-70
26	4	6	bim	over	under	incong	both	ou	prec3	power	yes	yes	BimESC	0		S26_05	755	1355	1395	117	66	900	48	755	1385	1135	117	72	1000	100	0	-30	-30	230
26	5	5	bim	over	over	cong	both	oo	prec3	prec3	yes	yes	BimESC	0		S26_06	815	825	1250	70	78	645	48	835	770	1020	69	72	555	47	-20	35	-15	215
26	6	7	bim	under	under	cong	both	uu	power	power	yes	yes	BimESC	0		S26_07	290	1200	845	128	94	1130	110	290	1290	780	129	87	1130	93	0	-90	-90	-25
26	7	8	bim	under	over	incong	both	uo	power	prec3	yes	yes	BimESC	0		S26_08	745	1025	810	125	80	820	94	820	900	1110	70	74	675	44	-75	50	35	-265
26	8	5	bim	over	over	cong	both	oo	prec3	prec3	yes	yes	BimESC	0		S26_09	335	1290	1210	63	87	1130	47	365	1285	955	61	83	1075	48	-30	-25	-25	230
26	9	5	bim	over	over	cong	both	oo	prec3	prec3	yes	yes	BimESC	0		S26_10	360	1150	1035	74	72	830	48	380	875	1000	72	94	830	47	-20	255	-15	20
26	10	8	bim	under	over	incong	both	uo	power	prec3	yes	yes	BimESC	0		S26_11	665	1230	765	125	87	1075	94	780	1130	855	67	79	900	42	-115	-15	-30	-120
26	11	7	bim	under	under	cong	both	uu	power	power	yes	yes	BimESC	0		S26_12	410	1180	900	126	79	935	103	455	1160	735	130	88	1020	101	-45	-25	-25	140
26	12	5	bim	over	over	cong	both	oo	prec3	prec3	yes	yes	BimESC	2		S26_13	945	980	1150	76	91	895	64	935	990	995	72	79	780	46	10	0	-75	80
26	13	6	bim	over	under	incong	both	ou	prec3	power	yes	yes	BimESC	0		S26_14	810	910	965	77	77	705	51	850	950	625	128	80	760	103	-40	-80	-80	260
26	14	8	bim	under	over	incong	both	uo	power	prec3	yes	yes	BimESC	0		S26_15	705	845	655	138	81	685	94	765	785	795	74	79	625	47	-60	0	-20	-160
26	15	5	bim	over	over	cong	both	oo	prec3	prec3	yes	yes	BimESC	0		S26_16	445	860	1045	70	82	710	50	445	855	960	72	75	640	47	0	5	25	110
26	16	6	bim	over	under	incong	both	ou	prec3	power	yes	yes	BimESC	0		S26_17	710	795	1175	74	89	715	57	770	895	700	130	86	770	98	-60	-160	-135	340
26	17	7	bim	under	under	cong	both	uu	power	power	yes	yes	BimESC	0		S26_18	710	965	675	130	74	715	98	735	865	695	129	80	690	105	-25	75	40	20
26	18	7	bim	under	under	cong	both	uu	power	power	yes	yes	BimESC	0		S26_19	885	710	555	141	84	600	97	900	740	535	139	79	590	101	-15	-45	0	20
26	19	6	bim	over	under	incong	both	ou	prec3	power	yes	yes	BimESC	0		S26_20	720	665	755	77	85	570	48	725	755	505	136	79	600	104	-5	-95	-45	205
26	20	8	bim	under	over	incong	both	uo	power	prec3	yes	yes	BimESC	0		S26_21	670	855	605	124	82	705	96	685	760	755	73	79	605	54	-15	80	45	-105
26	21	4	uni	NA	under	NA	right	under	NA	prec3	NA	no	NA	0		S26_021	0	0	0	0	0	0	0	735	725	1465	80	81	590	47	0	0	0	0
26	22	3	uni	under	NA	NA	left	under	power	NA	yes	NA	NA	0		S26_022	655	875	550	139	90	790	109	0	0	0	0	0	0	0	0	0	0	0
26	23	3	uni	under	NA	NA	left	under	power	NA	yes	NA	NA	0		S26_023	745	775	615	138	91	710	124	0	0	0	0	0	0	0	0	0	0	0
26	24	1	uni	over	NA	NA	left	over	prec3	NA	yes	NA	NA	0		S26_024	465	905	820	82	88	800	53	0	0	0	0	0	0	0	0	0	0	0
26	25	1	uni	over	NA	NA	left	over	prec3	NA	yes	NA	NA	0		S26_025	705	625	745	79	86	540	54	0	0	0	0	0	0	0	0	0	0	0
26	26	1	uni	over	NA	NA	left	over	prec3	NA	yes	NA	NA	0		S26_026	495	655	725	81	86	570	47	0	0	0	0	0	0	0	0	0	0	0
26	27	3	uni	under	NA	NA	left	under	power	NA	yes	NA	NA	0		S26_027	705	675	465	133	82	560	97	0	0	0	0	0	0	0	0	0	0	0
26	28	1	uni	over	NA	NA	left	over	prec3	NA	yes	NA	NA	0		S26_028	625	655	1065	81	87	575	53	0	0	0	0	0	0	0	0	0	0	0
26	29	4	uni	NA	under	NA	right	under	NA	power	NA	yes	NA	0		S26_029	0	0	0	0	0	0	0	370	660	455	142	85	565	103	0	0	0	0
26	30	2	uni	NA	over	NA	right	over	NA	prec3	NA	yes	NA	0		S26_030	0	0	0	0	0	0	0	635	700	820	86	87	615	44	0	0	0	0
26	31	4	uni	NA	under	NA	right	under	NA	power	NA	yes	NA	0		S26_031	0	0	0	0	0	0	0	660	790	530	145	86	685	102	0	0	0	0
26	32	3	uni	under	NA	NA	left	under	power	NA	yes	NA	NA	0		S26_032	535	600	590	147	83	500	105	0	0	0	0	0	0	0	0	0	0	0
26	33	2	uni	NA	over	NA	right	over	NA	prec3	NA	yes	NA	0		S26_033	0	0	0	0	0	0	0	590	965	885	87	72	695	49	0	0	0	0
26	34	2	uni	NA	over	NA	right	over	NA	prec3	NA	yes	NA	0		S26_034	0	0	0	0	0	0	0	545	690	680	90	78	545	49	0	0	0	0
26	35	2	uni	NA	over	NA	right	over	NA	prec3	NA	yes	NA	0		S26_035	0	0	0	0	0	0	0	375	720	755	76	84	605	43	0	0	0	0
26	36	4	uni	NA	under	NA	right	under	NA	power	NA	yes	NA	0		S26_036	0	0	0	0	0	0	0	540	665	465	145	84	560	98	0	0	0	0
26	37	2	uni	NA	over	NA	right	over	NA	prec3	NA	yes	NA	0		S26_037	0	0	0	0	0	0	0	655	620	710	90	86	540	53	0	0	0	0
26	38	4	uni	NA	under	NA	right	under	NA	power	NA	yes	NA	0		S26_038	0	0	0	0	0	0	0	360	685	455	151	88	610	127	0	0	0	0
26	39	1	uni	over	NA	NA	left	over	prec3	NA	yes	NA	NA	0		S26_039	455	650	745	89	83	545	53	0	0	0	0	0	0	0	0	0	0	0
26	40	3	uni	under	NA	NA	left	under	power	NA	yes	NA	NA	0		S26_040	300	625	455	145	88	555	104	0	0	0	0	0	0	0	0	0	0	0
27	1	8	bim	under	over	incong	both	uo	power	prec3	yes	yes	BimESC	2		S27_01	620	1990	1435	91	86	1720	34	920	1895	1495	96	90	1710	45	-300	-205	-60	-120
27	2	6	bim	over	under	incong	both	ou	prec3	prec3	yes	no	ESC_LH	2		S27_02	1455	1145	1670	86	63	725	24	1050	1550	1430	76	78	1205	41	405	0	-150	90
27	3	6	bim	over	under	incong	both	ou	prec3	prec3	yes	no	ESC_LH	2		S27_03	790	1485	1580	76	79	1180	39	510	1730	1185	78	85	1465	43	280	35	-120	275
27	4	6	bim	over	under	incong	both	ou	prec3	prec3	yes	no	ESC_LH	0		S27_04	740	1235	1285	92	75	935	33	600	1365	1250	78	79	1085	51	140	10	60	95
27	5	8	bim	under	over	incong	both	uo	power	prec3	yes	yes	BimESC	0		S27_05	630	1140	1150	81	78	895	37	465	1475	1360	75	70	1035	41	165	-170	-45	-255
27	6	6	bim	over	under	incong	both	ou	prec3	power	yes	yes	BimESC	0		S27_06	1095	925	1410	84	74	690	31	690	1240	1280	76	84	1050	47	405	90	45	175
27	7	7	bim	under	under	cong	both	uu	power	power	yes	yes	BimESC	0		S27_07	930	820	1150	94	76	630	35	630	1125	1200	81	80	900	40	300	-5	5	-45
27	8	5	bim	over	over	cong	both	oo	power	power	no	no	Neither	0		S27_08	920	840	1025	87	74	625	43	610	1125	1245	83	86	965	37	310	25	35	-185
27	9	7	bim	under	under	cong	both	uu	power	power	yes	yes	BimESC	0		S27_09	915	875	1130	83	76	665	46	905	825	1180	86	81	670	70	10	60	60	10
27	10	5	bim	over	over	cong	both	oo	prec3	prec3	yes	yes	BimESC	0		S27_10	730	930	935	82	67	620	37	430	1060	1305	78	85	910	39	300	170	15	-355
27	11	6	bim	over	under	incong	both	ou	prec3	prec3	yes	no	ESC_LH	1	hitobstacle
27	12	5	bim	over	over	cong	both	oo	prec3	prec3	yes	yes	BimESC	0		S27_12	425	740	1315	80	82	610	42	370	925	1620	78	69	640	39	55	-130	20	-285
27	13	5	bim	over	over	cong	both	oo	prec3	prec3	yes	yes	BimESC	0		S27_13	415	915	1175	80	66	600	43	360	910	1000	80	72	655	44	55	60	80	255
27	14	8	bim	under	over	incong	both	uo	power	prec3	yes	yes	BimESC	0		S27_14	535	935	1395	85	72	675	46	400	995	1320	76	81	815	41	135	75	-25	50
27	15	8	bim	under	over	incong	both	uo	power	prec3	yes	yes	BimESC	0		S27_15	445	945	1230	89	81	765	41	415	940	1595	84	86	815	68	30	35	125	-240
27	16	7	bim	under	under	cong	both	uu	prec3	prec3	no	no	Neither	0		S27_16	920	865	1440	83	73	635	50	825	880	1530	81	83	735	64	95	80	80	-10
27	17	8	bim	under	over	incong	both	uo	prec3	prec3	no	yes	ESC_RH	0		S27_17	840	1035	1310	78	60	625	41	700	905	1495	83	86	780	55	140	270	180	-5
27	18	7	bim	under	under	cong	both	uu	prec3	prec3	no	no	Neither	0		S27_18	765	710	1250	77	75	540	54	535	940	1280	76	80	760	49	230	0	-10	-40
27	19	7	bim	under	under	cong	both	uu	prec3	prec3	no	no	Neither	0		S27_19	475	855	985	82	84	725	48	385	910	1070	75	77	700	52	90	35	35	-50
27	20	5	bim	over	over	cong	both	oo	prec3	prec3	yes	yes	BimESC	0		S27_20	400	900	1495	76	79	720	49	355	990	1545	75	73	730	39	45	-45	-125	-175
27	21	3	uni	under	NA	NA	left	under	prec3	NA	no	NA	NA	0		S27_21	870	790	1030	84	76	605	48	0	0	0	0	0	0	0	0	0	0	0
27	22	2	uni	NA	over	NA	right	over	NA	prec3	NA	yes	NA	0		S27_22	0	0	0	0	0	0	0	305	835	1070	85	83	700	47	0	0	0	0
27	23	1	uni	over	NA	NA	left	over	prec3	NA	yes	NA	NA	0		S27_23	865	740	1220	83	80	595	43	0	0	0	0	0	0	0	0	0	0	0
27	24	4	uni	NA	under	NA	right	under	NA	prec3	NA	no	NA	0		S27_24	0	0	0	0	0	0	0	805	695	880	75	82	575	52	0	0	0	0
27	25	1	uni	over	NA	NA	left	over	prec3	NA	yes	NA	NA	0		S27_25	720	750	1230	75	76	570	44	0	0	0	0	0	0	0	0	0	0	0
27	26	4	uni	NA	under	NA	right	under	NA	prec3	NA	no	NA	0		S27_26	0	0	0	0	0	0	0	510	785	905	78	85	670	53	0	0	0	0
27	27	3	uni	under	NA	NA	left	under	prec3	NA	no	NA	NA	0		S27_27	810	630	945	80	72	455	46	0	0	0	0	0	0	0	0	0	0	0
27	28	3	uni	under	NA	NA	left	under	prec3	NA	no	NA	NA	0		S27_28	795	665	985	78	74	495	54	0	0	0	0	0	0	0	0	0	0	0
27	29	3	uni	under	NA	NA	left	under	prec3	NA	no	NA	NA	0		S27_29	895	585	840	79	80	470	46	0	0	0	0	0	0	0	0	0	0	0
27	30	2	uni	NA	over	NA	right	over	NA	prec3	NA	yes	NA	0		S27_30	0	0	0	0	0	0	0	415	845	1360	79	80	680	52	0	0	0	0
27	31	4	uni	NA	under	NA	right	under	NA	prec3	NA	no	NA	2		S27_31	0	0	0	0	0	0	0	1020	605	875	83	75	455	47	0	0	0	0
27	32	3	uni	under	NA	NA	left	under	prec3	NA	no	NA	NA	0		S27_32	805	570	825	82	72	415	47	0	0	0	0	0	0	0	0	0	0	0
27	33	4	uni	NA	under	NA	right	under	NA	prec3	NA	no	NA	0		S27_33	0	0	0	0	0	0	0	675	595	770	87	83	495	53	0	0	0	0
27	34	2	uni	NA	over	NA	right	over	NA	prec3	NA	yes	NA	0		S27_34	0	0	0	0	0	0	0	260	805	1040	73	81	660	50	0	0	0	0
27	35	1	uni	over	NA	NA	left	over	prec3	NA	yes	NA	NA	2		S27_35	1115	615	1020	78	71	440	47	0	0	0	0	0	0	0	0	0	0	0
27	36	2	uni	NA	over	NA	right	over	NA	prec3	NA	yes	NA	0		S27_36	0	0	0	0	0	0	0	735	650	1015	78	80	525	48	0	0	0	0
27	37	1	uni	over	NA	NA	left	over	prec3	NA	yes	NA	NA	0		S27_37	580	1025	1110	77	81	840	44	0	0	0	0	0	0	0	0	0	0	0
27	38	2	uni	NA	over	NA	right	over	NA	prec3	NA	yes	NA	0		S27_38	0	0	0	0	0	0	0	775	625	1015	82	71	450	45	0	0	0	0
27	39	1	uni	over	NA	NA	left	over	prec3	NA	yes	NA	NA	0		S27_39	645	595	1030	74	74	445	46	0	0	0	0	0	0	0	0	0	0	0
27	40	4	uni	NA	under	NA	right	under	NA	prec3	NA	no	NA	2		S27_40	0	0	0	0	0	0	0	1110	620	780	85	75	470	48	0	0	0	0
28	1	7	bim	under	under	cong	both	uu	prec3	prec3	no	no	Neither	2		S28_01	3155	690	1635	102	70	485	58	3200	760	1345	93	67	510	60	-45	-115	-115	175
28	2	6	bim	over	under	incong	both	ou	prec3	prec3	yes	no	ESC_LH	0		S28_02	460	625	895	89	81	510	56	480	850	980	90	90	770	56	-20	-245	-70	-155
28	3	8	bim	under	over	incong	both	uo	prec3	prec3	no	yes	ESC_RH	0		S28_03	620	765	1050	78	75	580	46	615	810	1500	77	73	595	47	5	-40	195	-255
28	4	8	bim	under	over	incong	both	uo	power	prec3	yes	yes	BimESC	0		S28_04	680	850	1130	118	74	630	89	625	830	1045	110	83	695	60	55	75	75	160
28	5	6	bim	over	under	incong	both	ou	prec5	power	yes	yes	BimESC	0		S28_05	725	730	1225	138	82	600	118	735	925	885	138	76	700	112	-10	-205	-150	190
28	6	6	bim	over	under	incong	both	ou	prec5	power	yes	yes	BimESC	0		S28_06	600	815	955	132	82	675	119	690	815	850	140	79	645	114	-90	-90	-90	15
28	7	7	bim	under	under	cong	both	uu	power	power	yes	yes	BimESC	0		S28_07	590	840	810	141	75	635	130	615	820	970	140	79	655	123	-25	-5	-5	-165
28	8	5	bim	over	over	cong	both	oo	power	power	no	no	Neither	0		S28_08	515	735	1135	140	78	575	120	520	755	945	138	80	605	112	-5	-25	-15	175
28	9	8	bim	under	over	incong	both	uo	power	prec5	yes	yes	BimESC	0		S28_09	575	940	875	141	77	725	124	580	910	1105	146	80	730	118	-5	25	25	-205
28	10	7	bim	under	under	cong	both	uu	power	power	yes	yes	BimESC	0		S28_10	445	920	865	142	81	745	131	475	890	720	142	78	700	122	-30	0	0	145
28	11	8	bim	under	over	incong	both	uo	power	prec5	yes	yes	BimESC	0		S28_11	655	805	920	142	72	580	122	670	765	955	143	75	575	112	-15	25	25	-10
28	12	5	bim	over	over	cong	both	oo	prec5	prec5	yes	yes	BimESC	0		S28_12	460	870	940	137	76	665	106	480	855	820	130	83	715	92	-20	-5	-5	115
28	13	6	bim	over	under	incong	both	ou	prec5	power	yes	yes	BimESC	0		S28_13	645	755	880	139	77	580	117	655	850	740	135	76	645	101	-10	-105	-105	35
28	14	7	bim	under	under	cong	both	uu	power	power	yes	yes	BimESC	0		S28_14	530	725	650	130	74	535	93	540	725	705	141	76	555	88	-10	-10	-10	-65
28	15	8	bim	under	over	incong	both	uo	power	prec5	yes	yes	BimESC	0		S28_15	600	725	1070	132	70	510	88	635	695	740	134	71	500	89	-35	-5	-5	325
28	16	5	bim	over	over	cong	both	oo	prec5	prec5	yes	yes	BimESC	0		S28_16	465	825	1125	131	71	585	90	500	805	875	128	77	620	91	-35	-15	-25	225
28	17	6	bim	over	under	incong	both	ou	prec5	power	yes	yes	BimESC	0		S28_17	505	855	1115	123	78	675	91	600	890	815	126	81	725	89	-95	-130	-130	170
28	18	5	bim	over	over	cong	both	oo	prec5	prec5	yes	yes	BimESC	0		S28_18	505	765	1115	126	72	555	92	530	765	990	128	80	615	92	-25	-25	-25	100
28	19	7	bim	under	under	cong	both	uu	power	power	yes	yes	BimESC	0		S28_19	505	895	860	127	72	650	88	525	875	785	124	79	695	90	-20	0	0	75
28	20	5	bim	over	over	cong	both	oo	prec5	prec5	yes	yes	BimESC	0		S28_20	430	885	1045	140	77	685	120	435	910	935	133	81	745	91	-5	-30	-30	80
28	21	2	uni	NA	over	NA	right	over	NA	prec5	NA	yes	NA	0		S28_21	0	0	0	0	0	0	0	390	865	745	130	85	740	85	0	0	0	0
28	22	1	uni	over	NA	NA	left	over	prec5	NA	yes	NA	NA	0		S28_22	370	945	920	130	84	795	86	0	0	0	0	0	0	0	0	0	0	0
28	23	4	uni	NA	under	NA	right	under	NA	power	NA	yes	NA	0		S28_23	0	0	0	0	0	0	0	600	700	625	123	80	560	89	0	0	0	0
28	24	3	uni	under	NA	NA	left	under	power	NA	yes	NA	NA	0		S28_24	525	735	735	129	82	605	88	0	0	0	0	0	0	0	0	0	0	0
28	25	3	uni	under	NA	NA	left	under	power	NA	yes	NA	NA	0		S28_25	585	710	715	120	77	550	92	0	0	0	0	0	0	0	0	0	0	0
28	26	1	uni	over	NA	NA	left	over	prec5	NA	yes	NA	NA	0		S28_26	495	690	1025	126	82	570	90	0	0	0	0	0	0	0	0	0	0	0
28	27	4	uni	NA	under	NA	right	under	NA	power	NA	yes	NA	0		S28_27	0	0	0	0	0	0	0	545	730	640	126	80	585	89	0	0	0	0
28	28	2	uni	NA	over	NA	right	over	NA	prec3	NA	yes	NA	0		S28_28	0	0	0	0	0	0	0	670	675	870	81	82	560	53	0	0	0	0
28	29	1	uni	over	NA	NA	left	over	power	NA	no	NA	NA	0		S28_29	620	690	910	129	81	560	90	0	0	0	0	0	0	0	0	0	0	0
28	30	1	uni	over	NA	NA	left	over	prec5	NA	yes	NA	NA	0		S28_30	550	695	885	127	77	535	89	0	0	0	0	0	0	0	0	0	0	0
28	31	4	uni	NA	under	NA	right	under	NA	power	NA	yes	NA	0		S28_31	0	0	0	0	0	0	0	420	880	700	126	83	735	90	0	0	0	0
28	32	2	uni	NA	over	NA	right	over	NA	prec5	NA	yes	NA	0		S28_32	0	0	0	0	0	0	0	470	695	860	125	76	530	84	0	0	0	0
28	33	4	uni	NA	under	NA	right	under	NA	power	NA	yes	NA	0		S28_33	0	0	0	0	0	0	0	660	635	690	129	79	505	89	0	0	0	0
28	34	1	uni	over	NA	NA	left	over	prec5	NA	yes	NA	NA	0		S28_34	555	690	1055	122	81	560	88	0	0	0	0	0	0	0	0	0	0	0
28	35	2	uni	NA	over	NA	right	over	NA	prec3	NA	yes	NA	0		S28_35	0	0	0	0	0	0	0	595	690	935	71	78	545	36	0	0	0	0
28	36	2	uni	NA	over	NA	right	over	NA	prec3	NA	yes	NA	0		S28_36	0	0	0	0	0	0	0	560	745	840	69	80	600	48	0	0	0	0
28	37	3	uni	under	NA	NA	left	under	power	NA	yes	NA	NA	0		S28_37	510	755	640	133	75	570	89	0	0	0	0	0	0	0	0	0	0	0
28	38	3	uni	under	NA	NA	left	under	power	NA	yes	NA	NA	0		S28_38	515	680	750	133	80	550	89	0	0	0	0	0	0	0	0	0	0	0
28	39	4	uni	NA	under	NA	right	under	NA	power	NA	yes	NA	0		S28_39	0	0	0	0	0	0	0	685	625	670	134	81	510	90	0	0	0	0
28	40	3	uni	under	NA	NA	left	under	power	NA	yes	NA	NA	0		S28_40	415	680	630	136	80	545	93	0	0	0	0	0	0	0	0	0	0	0
29	1	8	bim	under	over	incong	both	uo	power	power	yes	no	ESC_LH	0		S29_01	850	1370	1410	126	53	720	89	775	1450	1910	127	56	810	90	75	-5	-5	-505
29	2	7	bim	under	under	cong	both	uu	power	power	yes	yes	BimESC	0		S29_02	460	815	920	128	82	670	89	475	990	970	128	67	665	93	-15	-190	-10	-60
29	3	8	bim	under	over	incong	both	uo	power	power	yes	no	ESC_LH	0		S29_03	350	1015	1110	133	78	795	87	360	1065	1310	132	74	795	91	-10	-60	25	-175
29	4	6	bim	over	under	incong	both	ou	power	power	no	yes	ESC_RH	0		S29_04	380	1025	1520	136	76	775	92	515	1020	1545	129	63	640	91	-135	-130	-65	-90
29	5	8	bim	under	over	incong	both	uo	power	prec3	yes	yes	BimESC	0		S29_05	345	1145	1035	129	81	930	89	345	1080	1275	92	80	865	40	0	65	85	-155
29	6	5	bim	over	over	cong	both	oo	prec3	prec3	yes	yes	BimESC	0		S29_06	305	835	1650	87	76	635	50	305	835	1370	79	78	655	52	0	0	10	290
29	7	7	bim	under	under	cong	both	uu	power	power	yes	yes	BimESC	0		S29_07	315	1135	995	132	73	830	93	325	1095	805	130	77	850	99	-10	30	40	230
29	8	8	bim	under	over	incong	both	uo	power	prec3	yes	yes	BimESC	0		S29_08	300	1140	1305	132	79	910	86	315	1185	1440	86	72	850	37	-15	-60	65	-70
29	9	8	bim	under	over	incong	both	uo	power	prec3	yes	yes	BimESC	0		S29_09	360	1185	900	128	78	925	87	370	1150	1225	77	79	905	37	-10	25	35	-290
29	10	7	bim	under	under	cong	both	uu	power	power	yes	yes	BimESC	0		S29_10	385	980	1045	131	78	770	93	395	960	1005	128	77	745	97	-10	10	15	55
29	11	7	bim	under	under	cong	both	uu	power	power	yes	yes	BimESC	0		S29_11	350	940	685	130	78	735	86	355	985	855	127	76	750	92	-5	-50	0	-170
29	12	6	bim	over	under	incong	both	ou	prec5	power	yes	yes	BimESC	0		S29_12	490	1070	1150	113	76	815	76	565	1085	980	123	71	775	93	-75	-90	-60	110
29	13	5	bim	over	over	cong	both	oo	prec3	prec3	yes	yes	BimESC	0		S29_13	255	940	1385	84	75	710	42	300	900	1225	78	73	665	38	-45	-5	-5	155
29	14	5	bim	over	over	cong	both	oo	prec3	prec3	yes	yes	BimESC	0		S29_14	375	875	1665	90	77	675	54	385	870	1480	75	77	670	43	-10	-5	-20	165
29	15	5	bim	over	over	cong	both	oo	prec3	prec3	yes	yes	BimESC	0		S29_15	355	890	1340	82	74	660	42	380	870	1245	71	75	655	40	-25	-5	-20	75
29	16	6	bim	over	under	incong	both	ou	prec3	power	yes	yes	BimESC	0		S29_16	290	940	1385	89	76	715	42	290	985	1080	119	78	770	98	0	-45	-5	300
29	17	7	bim	under	under	cong	both	uu	power	power	yes	yes	BimESC	0		S29_17	350	830	915	125	82	685	95	345	845	1065	122	80	675	102	5	-10	15	-135
29	18	5	bim	over	over	cong	both	oo	prec3	prec3	yes	yes	BimESC	0		S29_18	355	930	1495	81	74	695	45	355	930	1145	71	76	705	46	0	0	-10	340
29	19	6	bim	over	under	incong	both	ou	prec3	power	yes	yes	BimESC	0		S29_19	405	925	1335	88	78	725	43	425	965	1235	113	80	775	91	-20	-60	-25	75
29	20	6	bim	over	under	incong	both	ou	prec3	power	yes	yes	BimESC	0		S29_20	370	1000	1305	98	65	650	43	395	965	1100	120	72	700	92	-25	10	-10	195
29	21	1	uni	over	NA	NA	left	over	prec3	NA	yes	NA	NA	0		S29_21	305	795	1265	79	78	625	43	0	0	0	0	0	0	0	0	0	0	0
29	22	3	uni	under	NA	NA	left	under	power	NA	yes	NA	NA	0		S29_22	435	730	790	129	84	620	96	0	0	0	0	0	0	0	0	0	0	0
29	23	1	uni	over	NA	NA	left	over	prec3	NA	yes	NA	NA	0		S29_23	370	755	1265	83	78	590	47	0	0	0	0	0	0	0	0	0	0	0
29	24	4	uni	NA	under	NA	right	under	NA	power	NA	yes	NA	0		S29_24	0	0	0	0	0	0	0	370	740	700	128	82	610	98	0	0	0	0
29	25	2	uni	NA	over	NA	right	over	NA	prec3	NA	yes	NA	0		S29_25	0	0	0	0	0	0	0	265	760	1160	78	82	625	46	0	0	0	0
29	26	2	uni	NA	over	NA	right	over	NA	prec3	NA	yes	NA	0		S29_26	0	0	0	0	0	0	0	345	700	1245	74	78	550	49	0	0	0	0
29	27	1	uni	over	NA	NA	left	over	prec3	NA	yes	NA	NA	0		S29_27	305	800	1305	91	76	615	47	0	0	0	0	0	0	0	0	0	0	0
29	28	3	uni	under	NA	NA	left	under	power	NA	yes	NA	NA	0		S29_28	370	720	625	125	82	590	97	0	0	0	0	0	0	0	0	0	0	0
29	29	4	uni	NA	under	NA	right	under	NA	power	NA	yes	NA	0		S29_29	0	0	0	0	0	0	0	315	705	730	127	85	600	100	0	0	0	0
29	30	1	uni	over	NA	NA	left	over	prec3	NA	yes	NA	NA	0		S29_30	345	710	1350	84	83	595	47	0	0	0	0	0	0	0	0	0	0	0
29	31	2	uni	NA	over	NA	right	over	NA	prec3	NA	yes	NA	0		S29_31	0	0	0	0	0	0	0	325	715	1125	77	83	600	48	0	0	0	0
29	32	3	uni	under	NA	NA	left	under	power	NA	yes	NA	NA	0		S29_32	280	760	640	127	82	625	97	0	0	0	0	0	0	0	0	0	0	0
29	33	4	uni	NA	under	NA	right	under	NA	power	NA	yes	NA	0		S29_33	0	0	0	0	0	0	0	320	710	700	124	85	605	98	0	0	0	0
29	34	1	uni	over	NA	NA	left	over	power	NA	no	NA	NA	0		S29_34	275	765	1565	125	79	610	99	0	0	0	0	0	0	0	0	0	0	0
29	35	2	uni	NA	over	NA	right	over	NA	prec3	NA	yes	NA	0		S29_35	0	0	0	0	0	0	0	365	615	1115	73	85	525	46	0	0	0	0
29	36	2	uni	NA	over	NA	right	over	NA	prec3	NA	yes	NA	0		S29_36	0	0	0	0	0	0	0	255	615	1020	74	84	520	45	0	0	0	0
29	37	3	uni	under	NA	NA	left	under	power	NA	yes	NA	NA	0		S29_37	315	765	795	122	85	655	96	0	0	0	0	0	0	0	0	0	0	0
29	38	4	uni	NA	under	NA	right	under	NA	power	NA	yes	NA	0		S29_38	0	0	0	0	0	0	0	280	745	680	120	79	595	96	0	0	0	0
29	39	3	uni	under	NA	NA	left	under	power	NA	yes	NA	NA	0		S29_39	315	775	730	121	84	650	97	0	0	0	0	0	0	0	0	0	0	0
29	40	4	uni	NA	under	NA	right	under	NA	power	NA	yes	NA	0		S29_40	0	0	0	0	0	0	0	395	625	645	121	80	505	91	0	0	0	0
30	1	5	bim	over	over	cong	both	oo	power	power	no	no	Neither	2		S30_01	2800	1145	1360	143	70	805	86	2820	1115	1150	127	70	780	87	-20	10	0	210
30	2	6	bim	over	under	incong	both	ou	power	power	no	yes	ESC_RH	0		S30_02	360	1065	1175	131	71	760	104	360	1095	1360	131	78	860	103	0	-30	5	-180
30	3	7	bim	under	under	cong	both	uu	power	power	yes	yes	BimESC	0		S30_03	415	815	815	134	70	570	89	400	835	860	133	72	605	95	15	-5	-5	-50
30	4	7	bim	under	under	cong	both	uu	power	power	yes	yes	BimESC	0		S30_04	420	835	765	132	80	670	90	405	810	780	129	74	605	92	15	40	40	25
30	5	7	bim	under	under	cong	both	uu	power	power	yes	yes	BimESC	0		S30_05	370	825	780	132	75	620	90	360	850	830	128	66	565	90	10	-15	-5	-55
30	6	8	bim	under	over	incong	both	uo	power	power	yes	no	ESC_LH	0		S30_06	545	875	855	130	72	635	91	500	875	1065	135	70	615	87	45	45	20	-190
30	7	8	bim	under	over	incong	both	uo	power	power	yes	no	ESC_LH	0		S30_07	455	875	785	129	72	630	90	400	910	1120	128	74	670	88	55	20	15	-320
30	8	5	bim	over	over	cong	both	oo	power	power	no	no	Neither	0		S30_08	455	805	1105	133	64	515	87	420	785	1270	131	65	510	89	35	55	0	-165
30	9	6	bim	over	under	incong	both	ou	power	power	no	yes	ESC_RH	0		S30_09	460	865	960	128	69	600	90	435	920	950	125	68	630	90	25	-30	-20	-10
30	10	6	bim	over	under	incong	both	ou	power	power	no	yes	ESC_RH	0		S30_10	485	815	960	126	78	640	90	475	925	785	127	70	655	94	10	-100	-50	125
30	11	5	bim	over	over	cong	both	oo	power	power	no	no	Neither	0		S30_11	375	695	1085	128	71	495	90	355	815	1120	130	60	495	89	20	-100	-25	-60
30	12	6	bim	over	under	incong	both	ou	power	power	no	yes	ESC_RH	0		S30_12	380	835	1035	130	71	595	90	405	875	745	129	62	540	93	-25	-65	-35	255
30	13	5	bim	over	over	cong	both	oo	power	power	no	no	Neither	0		S30_13	350	745	1120	130	68	510	92	360	715	930	124	65	465	89	-10	20	0	190
30	14	7	bim	under	under	cong	both	uu	power	power	yes	yes	BimESC	0		S30_14	330	880	825	132	66	580	93	325	900	805	127	61	550	91	5	-15	5	25
30	15	8	bim	under	over	incong	both	uo	power	prec5	yes	yes	BimESC	0		S30_15	425	850	855	131	68	580	93	410	895	1205	132	60	540	87	15	-30	-10	-360
30	16	7	bim	under	under	cong	both	uu	power	power	yes	yes	BimESC	0		S30_16	350	740	735	121	71	530	93	335	770	725	127	65	500	92	15	-15	10	20
30	17	5	bim	over	over	cong	both	oo	prec5	prec5	yes	yes	BimESC	0		S30_17	325	690	1085	128	75	520	91	305	790	1330	129	66	520	90	20	-80	-30	-275
30	18	6	bim	over	under	incong	both	ou	prec5	power	yes	yes	BimESC	0		S30_18	485	735	1115	128	75	555	91	445	890	945	131	66	590	89	40	-115	-70	100
30	19	8	bim	under	over	incong	both	uo	power	prec5	yes	yes	BimESC	0		S30_19	385	790	735	123	67	535	93	335	800	1185	131	71	570	88	50	40	20	-430
30	20	8	bim	under	over	incong	both	uo	power	prec5	yes	yes	BimESC	0		S30_20	375	740	1040	122	71	525	92	360	785	1225	128	64	505	89	15	-30	-20	-205
30	21	4	uni	NA	under	NA	right	under	NA	power	NA	yes	NA	0		S30_21	0	0	0	0	0	0	0	350	860	625	130	68	590	90	0	0	0	0
30	22	2	uni	NA	over	NA	right	over	NA	prec5	NA	yes	NA	0		S30_22	0	0	0	0	0	0	0	360	650	985	131	70	460	88	0	0	0	0
30	23	1	uni	over	NA	NA	left	over	prec5	NA	yes	NA	NA	0		S30_23	350	765	1050	130	62	475	90	0	0	0	0	0	0	0	0	0	0	0
30	24	3	uni	under	NA	NA	left	under	power	NA	yes	NA	NA	0		S30_24	380	730	920	122	72	530	90	0	0	0	0	0	0	0	0	0	0	0
30	25	3	uni	under	NA	NA	left	under	power	NA	yes	NA	NA	0		S30_25	415	655	800	131	68	450	90	0	0	0	0	0	0	0	0	0	0	0
30	26	3	uni	under	NA	NA	left	under	power	NA	yes	NA	NA	0		S30_26	365	680	735	131	72	495	95	0	0	0	0	0	0	0	0	0	0	0
30	27	2	uni	NA	over	NA	right	over	NA	prec5	NA	yes	NA	0		S30_27	0	0	0	0	0	0	0	310	740	995	118	75	555	92	0	0	0	0
30	28	1	uni	over	NA	NA	left	over	prec5	NA	yes	NA	NA	0		S30_28	300	700	885	122	76	535	88	0	0	0	0	0	0	0	0	0	0	0
30	29	4	uni	NA	under	NA	right	under	NA	power	NA	yes	NA	0		S30_29	0	0	0	0	0	0	0	355	730	660	117	79	580	94	0	0	0	0
30	30	2	uni	NA	over	NA	right	over	NA	prec5	NA	yes	NA	0		S30_30	0	0	0	0	0	0	0	315	745	950	120	75	565	90	0	0	0	0
30	31	1	uni	over	NA	NA	left	over	prec5	NA	yes	NA	NA	0		S30_31	355	860	1020	125	76	660	95	0	0	0	0	0	0	0	0	0	0	0
30	32	4	uni	NA	under	NA	right	under	NA	power	NA	yes	NA	0		S30_32	0	0	0	0	0	0	0	365	840	760	130	72	610	95	0	0	0	0
30	33	3	uni	under	NA	NA	left	under	power	NA	yes	NA	NA	0		S30_33	415	720	805	119	75	540	96	0	0	0	0	0	0	0	0	0	0	0
30	34	4	uni	NA	under	NA	right	under	NA	power	NA	yes	NA	0		S30_34	0	0	0	0	0	0	0	400	805	625	114	84	675	93	0	0	0	0
30	35	1	uni	over	NA	NA	left	over	prec5	NA	yes	NA	NA	0		S30_35	380	740	1055	116	80	595	93	0	0	0	0	0	0	0	0	0	0	0
30	36	1	uni	over	NA	NA	left	over	prec5	NA	yes	NA	NA	0		S30_36	385	665	1000	123	80	535	90	0	0	0	0	0	0	0	0	0	0	0
30	37	4	uni	NA	under	NA	right	under	NA	power	NA	yes	NA	0		S30_37	0	0	0	0	0	0	0	385	750	625	124	74	555	90	0	0	0	0
30	38	2	uni	NA	over	NA	right	over	NA	power	NA	no	NA	0		S30_38	0	0	0	0	0	0	0	330	685	980	117	75	515	89	0	0	0	0
30	39	3	uni	under	NA	NA	left	under	power	NA	yes	NA	NA	0		S30_39	650	680	675	119	77	530	96	0	0	0	0	0	0	0	0	0	0	0
30	40	2	uni	NA	over	NA	right	over	NA	prec5	NA	yes	NA	0		S30_40	0	0	0	0	0	0	0	300	715	870	122	76	550	90	0	0	0	0
31	1	8	bim	under	over	incong	both	uo	power	power	yes	no	ESC_LH	2		S31_01	365	1920	1925	94	69	1315	34	370	1380	1995	107	87	1200	39	-5	535	-120	-190
31	2	5	bim	over	over	cong	both	oo	power	power	no	no	Neither	1	wrongpath
31	3	5	bim	over	over	cong	both	oo	power	power	no	no	Neither	0		S31_03	480	1010	2095	113	77	775	37	505	890	1630	119	83	740	36	-25	95	-20	445
31	4	5	bim	over	over	cong	both	oo	power	power	no	no	Neither	0		S31_04	505	1040	1865	98	67	700	31	510	880	1540	106	78	690	37	-5	155	65	390
31	5	8	bim	under	over	incong	both	uo	power	power	yes	no	ESC_LH	0		S31_05	550	960	1200	116	76	735	34	570	940	1325	120	73	690	29	-20	0	-35	-160
31	6	7	bim	under	under	cong	both	uu	power	power	yes	yes	BimESC	0		S31_06	1240	1060	1385	117	75	800	46	1235	1085	1205	119	73	795	42	5	-20	-20	160
31	7	6	bim	over	under	incong	both	ou	power	power	no	yes	ESC_RH	1	seqexecution
31	8	8	bim	under	over	incong	both	uo	power	power	yes	no	ESC_LH	1	seqexecution
31	9	7	bim	under	under	cong	both	uu	power	power	yes	yes	BimESC	0		S31_09	570	1035	1200	115	77	800	55	615	915	990	117	80	735	42	-45	75	-20	190
31	10	5	bim	over	over	cong	both	oo	power	power	no	no	Neither	0		S31_10	450	910	1950	121	87	795	40	465	1050	1350	109	86	905	30	-15	-155	-70	530
31	11	5	bim	over	over	cong	both	oo	power	power	no	no	Neither	2		S31_11	1095	1170	1580	108	74	865	48	1130	1015	1275	114	79	810	38	-35	120	15	320
31	12	8	bim	under	over	incong	both	uo	power	power	yes	no	ESC_LH	0		S31_12	400	1065	1210	118	78	835	75	440	1055	1305	115	71	755	40	-40	-30	-45	-140
31	13	6	bim	over	under	incong	both	ou	power	power	no	yes	ESC_RH	0		S31_13	535	1195	1645	118	76	905	49	550	1125	1215	119	81	915	62	-15	55	95	525
31	14	7	bim	under	under	cong	both	uu	power	power	yes	yes	BimESC	0		S31_14	500	985	875	123	80	790	52	515	950	855	119	78	750	45	-15	20	20	40
31	15	6	bim	over	under	incong	both	ou	power	power	no	yes	ESC_RH	0		S31_15	635	1030	1520	111	89	920	46	655	1050	1120	109	78	825	35	-20	-40	-215	185
31	16	7	bim	under	under	cong	both	uu	power	power	yes	yes	BimESC	0		S31_16	475	1045	925	111	83	870	59	545	945	905	113	83	785	90	-70	30	55	75
31	17	8	bim	under	over	incong	both	uo	power	power	yes	no	ESC_LH	0		S31_17	500	1090	1180	110	85	925	72	485	1135	1145	102	77	875	39	15	-30	-95	-60
31	18	6	bim	over	under	incong	both	ou	power	power	no	yes	ESC_RH	0		S31_18	680	1195	1285	109	72	860	57	730	1005	1175	116	80	810	73	-50	140	55	165
31	19	6	bim	over	under	incong	both	ou	power	power	no	yes	ESC_RH	2		S31_19	655	1560	1285	77	87	1365	60	720	1200	1085	102	84	1010	70	-65	295	180	380
31	20	7	bim	under	under	cong	both	uu	power	power	yes	yes	BimESC	0		S31_20	445	980	870	134	79	780	81	465	950	820	128	75	715	37	-20	10	10	60
31	21	4	uni	NA	under	NA	right	under	NA	power	NA	yes	NA	0		S31_21	0	0	0	0	0	0	0	470	820	885	127	66	545	45	0	0	0	0
31	22	3	uni	under	NA	NA	left	under	power	NA	yes	NA	NA	0		S31_22	435	1025	1160	116	86	880	58	0	0	0	0	0	0	0	0	0	0	0
31	23	3	uni	under	NA	NA	left	under	power	NA	yes	NA	NA	0		S31_23	435	925	975	123	85	790	61	0	0	0	0	0	0	0	0	0	0	0
31	24	2	uni	NA	over	NA	right	over	NA	prec5	NA	yes	NA	0		S31_24	0	0	0	0	0	0	0	445	850	1420	118	84	720	60	0	0	0	0
31	25	1	uni	over	NA	NA	left	over	prec3	NA	yes	NA	NA	0		S31_25	515	830	1480	95	71	590	51	0	0	0	0	0	0	0	0	0	0	0
31	26	3	uni	under	NA	NA	left	under	power	NA	yes	NA	NA	0		S31_26	380	1030	920	95	83	860	59	0	0	0	0	0	0	0	0	0	0	0
31	27	4	uni	NA	under	NA	right	under	NA	power	NA	yes	NA	0		S31_27	0	0	0	0	0	0	0	645	725	800	115	79	580	45	0	0	0	0
31	28	1	uni	over	NA	NA	left	over	prec3	NA	yes	NA	NA	0		S31_28	405	840	1410	114	65	545	51	0	0	0	0	0	0	0	0	0	0	0
31	29	3	uni	under	NA	NA	left	under	power	NA	yes	NA	NA	0		S31_29	265	965	780	101	83	800	56	0	0	0	0	0	0	0	0	0	0	0
31	30	3	uni	under	NA	NA	left	under	power	NA	yes	NA	NA	0		S31_30	455	1050	845	110	89	935	55	0	0	0	0	0	0	0	0	0	0	0
31	31	2	uni	NA	over	NA	right	over	NA	prec3	NA	yes	NA	0		S31_31	0	0	0	0	0	0	0	360	675	1065	109	72	490	48	0	0	0	0
31	32	1	uni	over	NA	NA	left	over	prec3	NA	yes	NA	NA	0		S31_32	530	630	1525	82	78	495	62	0	0	0	0	0	0	0	0	0	0	0
31	33	1	uni	over	NA	NA	left	over	prec3	NA	yes	NA	NA	0		S31_33	365	660	1410	88	70	465	63	0	0	0	0	0	0	0	0	0	0	0
31	34	4	uni	NA	under	NA	right	under	NA	power	NA	yes	NA	0		S31_34	0	0	0	0	0	0	0	420	720	635	115	82	590	58	0	0	0	0
31	35	2	uni	NA	over	NA	right	over	NA	prec3	NA	yes	NA	0		S31_35	0	0	0	0	0	0	0	360	875	1115	91	82	725	48	0	0	0	0
31	36	2	uni	NA	over	NA	right	over	NA	prec3	NA	yes	NA	0		S31_36	0	0	0	0	0	0	0	350	695	1235	88	72	505	43	0	0	0	0
31	37	4	uni	NA	under	NA	right	under	NA	power	NA	yes	NA	0		S31_37	0	0	0	0	0	0	0	390	670	770	105	80	540	73	0	0	0	0
31	38	2	uni	NA	over	NA	right	over	NA	prec3	NA	yes	NA	0		S31_38	0	0	0	0	0	0	0	380	930	1220	90	71	660	48	0	0	0	0
31	39	1	uni	over	NA	NA	left	over	prec3	NA	yes	NA	NA	1	wronghand
31	40	4	uni	NA	under	NA	right	under	NA	prec3	NA	no	NA	0		S31_40	0	0	0	0	0	0	0	405	565	910	86	78	445	53	0	0	0	0
32	1	7	bim	under	under	cong	both	uu	power	power	yes	yes	BimESC	0		S32_01	360	745	1135	113	75	560	98	360	750	935	119	73	550	92	0	-5	-5	195
32	2	6	bim	over	under	incong	both	ou	power	power	no	yes	ESC_RH	0		S32_02	245	715	1495	127	79	565	90	240	835	1110	129	69	575	91	5	-115	-100	285
32	3	7	bim	under	under	cong	both	uu	power	power	yes	yes	BimESC	0		S32_03	530	745	1095	127	66	495	92	520	750	1115	135	66	495	92	10	5	5	-15
32	4	7	bim	under	under	cong	both	uu	power	power	yes	yes	BimESC	0		S32_04	420	815	1000	126	72	585	93	395	865	865	130	69	600	93	25	-25	-15	120
32	5	8	bim	under	over	incong	both	uo	power	prec5	yes	yes	BimESC	0		S32_05	545	780	995	128	69	535	92	530	785	1320	127	68	540	92	15	10	0	-325
32	6	7	bim	under	under	cong	both	uu	power	power	yes	yes	BimESC	0		S32_06	500	750	1060	130	72	545	90	490	785	805	134	70	550	91	10	-25	-5	250
32	7	5	bim	over	over	cong	both	oo	prec5	prec5	yes	yes	BimESC	0		S32_07	430	910	1525	117	55	500	83	410	880	1720	125	58	510	87	20	50	20	-175
32	8	5	bim	over	over	cong	both	oo	prec5	prec5	yes	yes	BimESC	0		S32_08	535	820	1660	120	76	625	102	530	840	1945	127	76	645	95	5	-15	-105	-390
32	9	6	bim	over	under	incong	both	ou	prec5	power	yes	yes	BimESC	0		S32_09	565	845	1550	126	69	585	92	550	970	1675	121	66	645	91	15	-110	-120	-245
32	10	5	bim	over	over	cong	both	oo	prec5	prec5	yes	yes	BimESC	0		S32_10	480	895	1280	126	62	555	91	470	920	1575	126	63	580	89	10	-15	0	-295
32	11	6	bim	over	under	incong	both	ou	prec5	power	yes	yes	BimESC	0		S32_11	575	825	1390	125	66	545	91	565	815	1155	128	69	570	92	10	20	15	250
32	12	8	bim	under	over	incong	both	uo	power	prec5	yes	yes	BimESC	0		S32_12	605	760	1085	116	77	590	92	595	825	1150	127	71	585	89	10	-55	-35	-100
32	13	5	bim	over	over	cong	both	oo	prec5	prec5	yes	yes	BimESC	0		S32_13	550	800	1200	113	69	555	90	560	865	1535	122	64	560	88	-10	-75	-35	-370
32	14	8	bim	under	over	incong	both	uo	power	prec5	yes	yes	BimESC	0		S32_14	525	725	1115	128	71	515	97	525	755	1540	134	69	525	90	0	-30	-50	-475
32	15	6	bim	over	under	incong	both	ou	prec5	power	yes	yes	BimESC	0		S32_15	605	700	1465	121	74	520	94	615	840	1270	125	61	515	91	-10	-150	-135	60
32	16	6	bim	over	under	incong	both	ou	prec5	power	yes	yes	BimESC	0		S32_16	470	680	1650	127	75	515	96	470	715	1085	131	74	535	106	0	-35	-10	555
32	17	5	bim	over	over	cong	both	oo	prec5	prec5	yes	yes	BimESC	0		S32_17	535	765	1285	123	67	515	93	520	825	1220	127	64	530	90	15	-45	-60	5
32	18	7	bim	under	under	cong	both	uu	power	power	yes	yes	BimESC	0		S32_18	385	725	985	127	77	560	93	385	820	1120	129	67	550	95	0	-95	5	-130
32	19	8	bim	under	over	incong	both	uo	power	prec5	yes	yes	BimESC	0		S32_19	490	715	840	124	68	490	93	475	750	1575	129	67	500	90	15	-20	0	-735
32	20	8	bim	under	over	incong	both	uo	power	prec5	yes	yes	BimESC	0		S32_20	275	675	895	121	76	520	93	275	830	1325	132	62	515	88	0	-155	-55	-485
32	21	3	uni	under	NA	NA	left	under	prec5	NA	no	NA	NA	1	wrongpath
32	22	3	uni	under	NA	NA	left	under	power	NA	yes	NA	NA	0		S32_22	675	590	780	123	80	475	93	0	0	0	0	0	0	0	0	0	0	0
32	23	1	uni	over	NA	NA	left	over	prec5	NA	yes	NA	NA	0		S32_23	385	785	1340	117	79	625	95	0	0	0	0	0	0	0	0	0	0	0
32	24	2	uni	NA	over	NA	right	over	NA	prec5	NA	yes	NA	0		S32_24	0	0	0	0	0	0	0	320	840	1035	121	76	645	91	0	0	0	0
32	25	2	uni	NA	over	NA	right	over	NA	prec5	NA	yes	NA	0		S32_25	0	0	0	0	0	0	0	395	775	1215	125	68	535	90	0	0	0	0
32	26	4	uni	NA	under	NA	right	under	NA	power	NA	yes	NA	0		S32_26	0	0	0	0	0	0	0	345	710	710	129	72	515	92	0	0	0	0
32	27	1	uni	over	NA	NA	left	over	prec5	NA	yes	NA	NA	0		S32_27	380	635	1040	121	80	510	93	0	0	0	0	0	0	0	0	0	0	0
32	28	3	uni	under	NA	NA	left	under	power	NA	yes	NA	NA	0		S32_28	305	675	850	121	79	540	94	0	0	0	0	0	0	0	0	0	0	0
32	29	2	uni	NA	over	NA	right	over	NA	prec5	NA	yes	NA	0		S32_29	0	0	0	0	0	0	0	340	720	1140	131	75	545	91	0	0	0	0
32	30	1	uni	over	NA	NA	left	over	prec5	NA	yes	NA	NA	0		S32_30	395	760	1105	114	70	540	88	0	0	0	0	0	0	0	0	0	0	0
32	31	1	uni	over	NA	NA	left	over	prec5	NA	yes	NA	NA	0		S32_31	625	660	1220	120	78	520	91	0	0	0	0	0	0	0	0	0	0	0
32	32	3	uni	under	NA	NA	left	under	power	NA	yes	NA	NA	0		S32_32	325	820	720	126	82	675	102	0	0	0	0	0	0	0	0	0	0	0
32	33	2	uni	NA	over	NA	right	over	NA	prec5	NA	yes	NA	0		S32_33	0	0	0	0	0	0	0	385	715	1095	130	70	505	90	0	0	0	0
32	34	3	uni	under	NA	NA	left	under	power	NA	yes	NA	NA	0		S32_34	290	645	795	130	78	505	93	0	0	0	0	0	0	0	0	0	0	0
32	35	4	uni	NA	under	NA	right	under	NA	power	NA	yes	NA	0		S32_35	0	0	0	0	0	0	0	300	705	705	131	77	550	93	0	0	0	0
32	36	4	uni	NA	under	NA	right	under	NA	power	NA	yes	NA	0		S32_36	0	0	0	0	0	0	0	345	750	760	131	76	575	93	0	0	0	0
32	37	2	uni	NA	over	NA	right	over	NA	prec5	NA	yes	NA	0		S32_37	0	0	0	0	0	0	0	340	745	1140	124	76	575	92	0	0	0	0
32	38	4	uni	NA	under	NA	right	under	NA	power	NA	yes	NA	0		S32_38	0	0	0	0	0	0	0	400	635	620	125	77	495	91	0	0	0	0
32	39	1	uni	over	NA	NA	left	over	prec5	NA	yes	NA	NA	0		S32_39	375	670	1090	126	78	525	100	0	0	0	0	0	0	0	0	0	0	0
32	40	4	uni	NA	under	NA	right	under	NA	power	NA	yes	NA	0		S32_40	0	0	0	0	0	0	0	325	630	690	128	75	475	92	0	0	0	0
33	1	6	bim	over	under	incong	both	ou	power	power	no	yes	ESC_RH	2		S33_01	2770	1995	1155	125	49	980	89	2805	1855	1195	133	54	1005	87	-35	105	-15	-55
33	2	7	bim	under	under	cong	both	uu	power	power	yes	yes	BimESC	0		S33_02	345	990	670	138	52	515	91	355	955	650	143	54	515	87	-10	25	25	45
33	3	7	bim	under	under	cong	both	uu	power	power	yes	yes	BimESC	0		S33_03	255	1140	705	122	84	960	94	285	1150	640	129	80	925	86	-30	-40	-40	25
33	4	6	bim	over	under	incong	both	ou	power	power	no	yes	ESC_RH	0		S33_04	405	910	855	139	66	605	92	410	880	660	134	72	635	96	-5	25	10	205
33	5	8	bim	under	over	incong	both	uo	power	power	yes	no	ESC_LH	0		S33_05	305	905	635	134	72	655	95	335	825	1080	141	68	565	90	-30	50	50	-395
33	6	5	bim	over	over	cong	both	oo	power	power	no	no	Neither	0		S33_06	425	815	1060	133	69	565	94	440	790	1260	136	64	505	89	-15	10	0	-200
33	7	6	bim	over	under	incong	both	ou	power	power	no	yes	ESC_RH	0		S33_07	235	800	760	139	73	585	93	250	765	705	139	76	580	96	-15	20	65	120
33	8	8	bim	under	over	incong	both	uo	power	power	yes	no	ESC_LH	0		S33_08	280	845	720	135	72	610	97	300	775	1045	140	69	540	88	-20	50	-15	-340
33	9	5	bim	over	over	cong	both	oo	power	power	no	no	Neither	0		S33_09	345	900	990	137	61	555	91	355	705	1080	140	70	495	90	-10	185	5	-85
33	10	5	bim	over	over	cong	both	oo	power	power	no	no	Neither	0		S33_10	390	740	935	135	74	550	93	400	785	1010	139	67	525	88	-10	-55	5	-70
33	11	7	bim	under	under	cong	both	uu	power	power	yes	yes	BimESC	0		S33_11	345	800	645	129	74	595	97	365	810	600	138	70	570	91	-20	-30	-45	0
33	12	8	bim	under	over	incong	both	uo	power	power	yes	no	ESC_LH	0		S33_12	150	965	780	127	75	725	97	250	825	980	138	72	600	87	-100	40	10	-190
33	13	7	bim	under	under	cong	both	uu	power	power	yes	yes	BimESC	0		S33_13	240	950	610	130	73	700	95	130	995	530	138	76	760	89	110	65	-25	55
33	14	5	bim	over	over	cong	both	oo	power	power	no	no	Neither	0		S33_14	225	890	1085	131	68	605	94	220	850	1065	136	67	570	90	5	45	25	45
33	15	8	bim	under	over	incong	both	uo	power	power	yes	no	ESC_LH	0		S33_15	240	855	725	129	69	590	94	255	795	935	139	61	485	89	-15	45	40	-170
33	16	6	bim	over	under	incong	both	ou	power	power	no	yes	ESC_RH	0		S33_16	275	870	885	129	70	610	92	280	925	670	134	66	610	90	-5	-60	-40	175
33	17	8	bim	under	over	incong	both	uo	power	power	yes	no	ESC_LH	0		S33_17	105	1000	790	131	75	755	94	70	980	960	139	77	755	92	35	55	40	-130
33	18	7	bim	under	under	cong	both	uu	power	power	yes	yes	BimESC	0		S33_18	385	695	785	127	76	535	103	385	770	845	137	62	475	90	0	-75	-75	-135
33	19	6	bim	over	under	incong	both	ou	power	power	no	yes	ESC_RH	0		S33_19	225	805	905	130	71	570	94	230	765	820	135	75	575	101	-5	35	60	145
33	20	5	bim	over	over	cong	both	oo	power	power	no	no	Neither	0		S33_20	590	780	1035	127	76	595	92	545	820	1055	137	72	595	87	45	5	5	-15
33	21	4	uni	NA	under	NA	right	under	NA	power	NA	yes	NA	0		S33_21	0	0	0	0	0	0	0	315	885	580	140	59	520	92	0	0	0	0
33	22	1	uni	over	NA	NA	left	over	prec5	NA	yes	NA	NA	0		S33_22	295	650	900	140	66	430	96	0	0	0	0	0	0	0	0	0	0	0
33	23	2	uni	NA	over	NA	right	over	NA	prec5	NA	yes	NA	0		S33_23	0	0	0	0	0	0	0	330	705	1040	140	67	475	93	0	0	0	0
33	24	4	uni	NA	under	NA	right	under	NA	power	NA	yes	NA	0		S33_24	0	0	0	0	0	0	0	300	765	650	133	68	520	102	0	0	0	0
33	25	3	uni	under	NA	NA	left	under	power	NA	yes	NA	NA	0		S33_25	310	720	580	129	80	575	109	0	0	0	0	0	0	0	0	0	0	0
33	26	2	uni	NA	over	NA	right	over	NA	power	NA	no	NA	0		S33_26	0	0	0	0	0	0	0	290	790	900	132	60	475	92	0	0	0	0
33	27	4	uni	NA	under	NA	right	under	NA	power	NA	yes	NA	0		S33_27	0	0	0	0	0	0	0	245	785	640	129	76	595	111	0	0	0	0
33	28	3	uni	under	NA	NA	left	under	power	NA	yes	NA	NA	0		S33_28	245	820	630	127	76	625	106	0	0	0	0	0	0	0	0	0	0	0
33	29	2	uni	NA	over	NA	right	over	NA	power	NA	no	NA	0		S33_29	0	0	0	0	0	0	0	340	760	920	133	74	570	89	0	0	0	0
33	30	2	uni	NA	over	NA	right	over	NA	power	NA	no	NA	0		S33_30	0	0	0	0	0	0	0	300	810	1030	135	74	600	89	0	0	0	0
33	31	4	uni	NA	under	NA	right	under	NA	power	NA	yes	NA	0		S33_31	0	0	0	0	0	0	0	240	655	620	135	67	445	100	0	0	0	0
33	32	1	uni	over	NA	NA	left	over	power	NA	no	NA	NA	0		S33_32	225	790	820	129	79	625	92	0	0	0	0	0	0	0	0	0	0	0
33	33	2	uni	NA	over	NA	right	over	NA	power	NA	no	NA	0		S33_33	0	0	0	0	0	0	0	245	680	920	133	69	475	87	0	0	0	0
33	34	1	uni	over	NA	NA	left	over	prec5	NA	yes	NA	NA	0		S33_34	280	740	870	129	73	545	91	0	0	0	0	0	0	0	0	0	0	0
33	35	3	uni	under	NA	NA	left	under	power	NA	yes	NA	NA	0		S33_35	300	700	680	132	79	560	106	0	0	0	0	0	0	0	0	0	0	0
33	36	3	uni	under	NA	NA	left	under	power	NA	yes	NA	NA	0		S33_36	255	730	660	129	72	530	96	0	0	0	0	0	0	0	0	0	0	0
33	37	1	uni	over	NA	NA	left	over	power	NA	no	NA	NA	0		S33_37	415	785	920	129	80	635	93	0	0	0	0	0	0	0	0	0	0	0
33	38	3	uni	under	NA	NA	left	under	power	NA	yes	NA	NA	0		S33_38	235	755	595	127	70	530	97	0	0	0	0	0	0	0	0	0	0	0
33	39	1	uni	over	NA	NA	left	over	power	NA	no	NA	NA	0		S33_39	200	795	790	129	74	590	92	0	0	0	0	0	0	0	0	0	0	0
33	40	4	uni	NA	under	NA	right	under	NA	power	NA	yes	NA	0		S33_40	0	0	0	0	0	0	0	250	645	635	136	82	535	98	0	0	0	0
34	1	6	bim	over	under	incong	both	ou	power	power	no	yes	ESC_RH	0		S34_01	490	665	1285	165	78	520	97	530	655	895	154	80	525	106	-40	-30	-30	360
34	2	5	bim	over	over	cong	both	oo	prec5	prec5	yes	yes	BimESC	0		S34_02	455	610	1000	151	72	445	76	485	590	940	144	76	450	65	-30	-10	15	75
34	3	5	bim	over	over	cong	both	oo	prec5	prec5	yes	yes	BimESC	0		S34_03	450	715	1060	147	74	530	88	485	630	1010	147	81	515	102	-35	50	75	125
34	4	5	bim	over	over	cong	both	oo	prec5	prec5	yes	yes	BimESC	0		S34_04	465	645	1230	136	87	565	88	490	605	1100	129	89	540	93	-25	15	-30	100
34	5	5	bim	over	over	cong	both	oo	prec5	prec5	yes	yes	BimESC	0		S34_05	585	870	1185	140	81	705	86	740	735	970	136	74	550	86	-155	-20	5	220
34	6	7	bim	under	under	cong	both	uu	power	power	yes	yes	BimESC	0		S34_06	780	690	665	137	75	520	91	825	630	515	134	77	490	91	-45	15	-40	110
34	7	7	bim	under	under	cong	both	uu	power	power	yes	yes	BimESC	2		S34_07	765	850	530	152	81	690	86	1075	490	510	154	77	380	86	-310	50	-5	15
34	8	8	bim	under	over	incong	both	uo	power	power	yes	no	ESC_LH	0		S34_08	695	480	700	161	70	340	86	685	475	825	150	75	360	89	10	15	15	-110
34	9	6	bim	over	under	incong	both	ou	prec5	power	yes	yes	BimESC	0		S34_09	430	555	940	153	85	475	93	430	560	775	153	84	475	108	0	-5	-10	155
34	10	7	bim	under	under	cong	both	uu	power	power	yes	yes	BimESC	0		S34_10	535	565	575	153	82	470	93	560	530	480	152	82	440	100	-25	10	10	105
34	11	6	bim	over	under	incong	both	ou	prec5	power	yes	yes	BimESC	0		S34_11	550	560	1000	151	79	445	80	590	535	575	147	77	415	109	-40	-15	-20	405
34	12	8	bim	under	over	incong	both	uo	power	power	yes	no	ESC_LH	0		S34_12	385	555	620	153	72	405	89	400	525	910	141	79	415	94	-15	15	15	-275
34	13	7	bim	under	under	cong	both	uu	power	power	yes	yes	BimESC	0		S34_13	480	530	430	157	79	420	92	505	500	525	151	78	395	99	-25	5	5	-90
34	14	8	bim	under	over	incong	both	uo	power	prec5	yes	yes	BimESC	0		S34_14	470	550	590	146	79	440	72	500	500	1055	136	75	380	88	-30	20	20	-445
34	15	6	bim	over	under	incong	both	ou	prec5	power	yes	yes	BimESC	0		S34_15	380	560	735	153	77	435	77	400	555	545	146	74	415	84	-20	-15	-15	175
34	16	7	bim	under	under	cong	both	uu	power	power	yes	yes	BimESC	0		S34_16	320	560	470	154	80	450	97	340	525	480	144	79	420	94	-20	15	15	5
34	17	8	bim	under	over	incong	both	uo	power	prec5	yes	yes	BimESC	0		S34_17	305	660	565	151	78	520	87	340	595	905	142	78	470	89	-35	30	25	-315
34	18	8	bim	under	over	incong	both	uo	power	prec5	yes	yes	BimESC	0		S34_18	315	590	575	144	77	455	88	335	540	725	144	75	410	78	-20	30	30	-120
34	19	6	bim	over	under	incong	both	ou	prec5	power	yes	yes	BimESC	0		S34_19	425	575	960	157	76	440	90	435	610	630	148	81	500	95	-10	-45	-30	300
34	20	5	bim	over	over	cong	both	oo	prec5	prec5	yes	yes	BimESC	0		S34_20	415	565	1165	152	83	470	88	435	545	1080	144	79	435	89	-20	0	-10	75
34	21	4	uni	NA	under	NA	right	under	NA	power	NA	yes	NA	0		S34_21	0	0	0	0	0	0	0	545	745	500	133	87	650	96	0	0	0	0
34	22	2	uni	NA	over	NA	right	over	NA	prec5	NA	yes	NA	0		S34_22	0	0	0	0	0	0	0	485	555	925	136	80	450	90	0	0	0	0
34	23	2	uni	NA	over	NA	right	over	NA	prec5	NA	yes	NA	0		S34_23	0	0	0	0	0	0	0	400	595	885	128	83	500	76	0	0	0	0
34	24	1	uni	over	NA	NA	left	over	prec5	NA	yes	NA	NA	0		S34_24	355	595	1075	135	81	485	80	0	0	0	0	0	0	0	0	0	0	0
34	25	3	uni	under	NA	NA	left	under	power	NA	yes	NA	NA	0		S34_25	425	625	475	153	83	520	87	0	0	0	0	0	0	0	0	0	0	0
34	26	2	uni	NA	over	NA	right	over	NA	prec5	NA	yes	NA	0		S34_26	0	0	0	0	0	0	0	375	570	925	130	84	480	94	0	0	0	0
34	27	1	uni	over	NA	NA	left	over	prec5	NA	yes	NA	NA	0		S34_27	405	505	865	153	79	405	84	0	0	0	0	0	0	0	0	0	0	0
34	28	3	uni	under	NA	NA	left	under	power	NA	yes	NA	NA	0		S34_28	335	535	455	159	80	435	93	0	0	0	0	0	0	0	0	0	0	0
34	29	4	uni	NA	under	NA	right	under	NA	power	NA	yes	NA	0		S34_29	0	0	0	0	0	0	0	415	525	415	148	82	430	115	0	0	0	0
34	30	1	uni	over	NA	NA	left	over	prec5	NA	yes	NA	NA	0		S34_30	380	520	825	154	81	425	89	0	0	0	0	0	0	0	0	0	0	0
34	31	3	uni	under	NA	NA	left	under	power	NA	yes	NA	NA	0		S34_31	345	510	400	155	81	415	92	0	0	0	0	0	0	0	0	0	0	0
34	32	2	uni	NA	over	NA	right	over	NA	prec5	NA	yes	NA	0		S34_32	0	0	0	0	0	0	0	355	535	855	128	84	455	88	0	0	0	0
34	33	4	uni	NA	under	NA	right	under	NA	power	NA	yes	NA	0		S34_33	0	0	0	0	0	0	0	380	500	455	148	78	390	111	0	0	0	0
34	34	2	uni	NA	over	NA	right	over	NA	prec5	NA	yes	NA	0		S34_34	0	0	0	0	0	0	0	385	515	830	132	77	400	88	0	0	0	0
34	35	1	uni	over	NA	NA	left	over	prec5	NA	yes	NA	NA	0		S34_35	410	520	840	148	77	405	87	0	0	0	0	0	0	0	0	0	0	0
34	36	3	uni	under	NA	NA	left	under	power	NA	yes	NA	NA	0		S34_36	430	515	410	152	83	430	93	0	0	0	0	0	0	0	0	0	0	0
34	37	4	uni	NA	under	NA	right	under	NA	power	NA	yes	NA	0		S34_37	0	0	0	0	0	0	0	435	470	360	152	77	365	104	0	0	0	0
34	38	4	uni	NA	under	NA	right	under	NA	power	NA	yes	NA	0		S34_38	0	0	0	0	0	0	0	330	515	410	156	84	435	104	0	0	0	0
34	39	1	uni	over	NA	NA	left	over	prec5	NA	yes	NA	NA	0		S34_39	320	520	860	155	81	425	79	0	0	0	0	0	0	0	0	0	0	0
34	40	3	uni	under	NA	NA	left	under	power	NA	yes	NA	NA	1	hitobstacle
35	1	7	bim	under	under	cong	both	uu	prec5	prec5	no	no	Neither	1	wrongpath
35	2	5	bim	over	over	cong	both	oo	prec5	prec5	yes	yes	BimESC	0		S35_02	505	1315	1270	111	48	625	86	485	1070	1655	107	58	625	89	20	265	30	-355
35	3	5	bim	over	over	cong	both	oo	prec5	prec5	yes	yes	BimESC	0		S35_03	580	1255	1495	113	61	765	86	575	990	1460	115	73	725	88	5	270	30	65
35	4	6	bim	over	under	incong	both	ou	prec3	prec5	yes	no	ESC_LH	0		S35_04	995	1070	1340	92	68	730	50	915	1255	1340	100	68	850	90	80	-105	-75	-75
35	5	7	bim	under	under	cong	both	uu	prec3	prec3	no	no	Neither	1	wrongpath
35	6	6	bim	over	under	incong	both	ou	prec3	prec5	yes	no	ESC_LH	0		S35_06	580	900	1325	82	79	715	45	515	1295	1195	104	59	765	95	65	-330	-80	50
35	7	8	bim	under	over	incong	both	uo	prec3	prec3	no	yes	ESC_RH	0		S35_07	835	980	1065	80	82	800	44	795	980	1240	80	88	870	48	40	40	-50	-225
35	8	6	bim	over	under	incong	both	ou	prec3	power	yes	yes	BimESC	0		S35_08	815	995	1400	81	84	840	47	710	1275	1325	116	78	1000	93	105	-175	55	130
35	9	6	bim	over	under	incong	both	ou	prec3	power	yes	yes	BimESC	0		S35_09	1055	855	1295	83	78	675	51	1025	1070	1205	121	67	720	91	30	-185	-125	-35
35	10	8	bim	under	over	incong	both	uo	prec3	prec3	no	yes	ESC_RH	0		S35_10	940	815	1210	81	76	620	47	925	785	1335	93	82	645	48	15	45	-30	-155
35	11	8	bim	under	over	incong	both	uo	prec3	prec3	no	yes	ESC_RH	0		S35_11	895	945	1470	94	75	710	48	885	925	1260	92	78	720	51	10	30	-230	-20
35	12	7	bim	under	under	cong	both	uu	prec3	prec3	no	no	Neither	2		S35_12	1475	1060	1340	81	73	775	47	1465	1085	1340	81	73	795	51	10	-15	-15	-15
35	13	8	bim	under	over	incong	both	uo	power	prec3	yes	yes	BimESC	0		S35_13	1015	965	1250	113	74	715	88	985	1030	1175	87	79	820	55	30	-35	-75	0
35	14	7	bim	under	under	cong	both	uu	power	power	yes	yes	BimESC	2		S35_14	1325	1490	1150	117	80	1195	86	1315	1285	1440	112	82	1055	98	10	215	215	-75
35	15	5	bim	over	over	cong	both	oo	prec3	prec3	yes	yes	BimESC	2		S35_15	1010	1125	1340	80	71	800	49	1005	1090	1360	77	71	775	53	5	40	-5	-25
35	16	8	bim	under	over	incong	both	uo	power	prec3	yes	yes	BimESC	0		S35_16	930	1075	1245	122	77	835	87	905	1160	1175	85	71	830	53	25	-60	-85	-15
35	17	6	bim	over	under	incong	both	ou	prec3	power	yes	yes	BimESC	0		S35_17	705	925	1225	77	80	740	48	705	1080	1100	117	72	775	90	0	-155	-85	40
35	18	5	bim	over	over	cong	both	oo	prec3	prec3	yes	yes	BimESC	0		S35_18	615	900	1420	71	84	760	47	585	965	1470	76	79	765	57	30	-35	-20	-70
35	19	7	bim	under	under	cong	both	uu	power	power	yes	yes	BimESC	0		S35_19	855	965	1195	116	70	675	87	825	1040	1180	117	70	735	87	30	-45	-25	-10
35	20	5	bim	over	over	cong	both	oo	prec3	prec3	yes	yes	BimESC	0		S35_20	755	755	1320	73	79	600	48	725	820	1210	73	76	625	56	30	-35	-25	85
35	21	1	uni	over	NA	NA	left	over	prec3	NA	yes	NA	NA	0		S35_21	775	805	1245	78	82	660	49	0	0	0	0	0	0	0	0	0	0	0
35	22	1	uni	over	NA	NA	left	over	prec3	NA	yes	NA	NA	0		S35_22	935	720	1070	70	81	590	46	0	0	0	0	0	0	0	0	0	0	0
35	23	3	uni	under	NA	NA	left	under	power	NA	yes	NA	NA	0		S35_23	930	895	825	122	74	665	88	0	0	0	0	0	0	0	0	0	0	0
35	24	4	uni	NA	under	NA	right	under	NA	power	NA	yes	NA	0		S35_24	0	0	0	0	0	0	0	745	980	940	120	76	750	95	0	0	0	0
35	25	1	uni	over	NA	NA	left	over	prec3	NA	yes	NA	NA	0		S35_25	795	825	1365	61	84	700	46	0	0	0	0	0	0	0	0	0	0	0
35	26	2	uni	NA	over	NA	right	over	NA	prec3	NA	yes	NA	2		S35_26	0	0	0	0	0	0	0	900	820	1475	69	84	690	54	0	0	0	0
35	27	2	uni	NA	over	NA	right	over	NA	prec3	NA	yes	NA	0		S35_27	0	0	0	0	0	0	0	735	865	1330	73	85	740	56	0	0	0	0
35	28	3	uni	under	NA	NA	left	under	power	NA	yes	NA	NA	0		S35_28	775	875	945	116	74	655	88	0	0	0	0	0	0	0	0	0	0	0
35	29	4	uni	NA	under	NA	right	under	NA	power	NA	yes	NA	2		S35_29	0	0	0	0	0	0	0	1215	955	790	128	79	755	94	0	0	0	0
35	30	4	uni	NA	under	NA	right	under	NA	power	NA	yes	NA	0		S35_30	0	0	0	0	0	0	0	810	975	865	122	71	700	88	0	0	0	0
35	31	3	uni	under	NA	NA	left	under	power	NA	yes	NA	NA	0		S35_31	885	1155	765	117	84	975	88	0	0	0	0	0	0	0	0	0	0	0
35	32	2	uni	NA	over	NA	right	over	NA	prec3	NA	yes	NA	2		S35_32	0	0	0	0	0	0	0	1145	1365	1245	70	65	895	56	0	0	0	0
35	33	3	uni	under	NA	NA	left	under	power	NA	yes	NA	NA	0		S35_33	815	1195	870	124	83	1000	93	0	0	0	0	0	0	0	0	0	0	0
35	34	3	uni	under	NA	NA	left	under	power	NA	yes	NA	NA	0		S35_34	895	845	775	122	77	660	92	0	0	0	0	0	0	0	0	0	0	0
35	35	1	uni	over	NA	NA	left	over	prec3	NA	yes	NA	NA	0		S35_35	865	1030	1275	69	74	770	50	0	0	0	0	0	0	0	0	0	0	0
35	36	4	uni	NA	under	NA	right	under	NA	power	NA	yes	NA	0		S35_36	0	0	0	0	0	0	0	970	940	815	130	79	745	94	0	0	0	0
35	37	1	uni	over	NA	NA	left	over	prec3	NA	yes	NA	NA	0		S35_37	720	825	1145	74	82	680	49	0	0	0	0	0	0	0	0	0	0	0
35	38	2	uni	NA	over	NA	right	over	NA	prec3	NA	yes	NA	0		S35_38	0	0	0	0	0	0	0	625	990	1140	71	83	825	51	0	0	0	0
35	39	2	uni	NA	over	NA	right	over	NA	prec3	NA	yes	NA	2		S35_39	0	0	0	0	0	0	0	810	920	1300	68	83	765	53	0	0	0	0
35	40	4	uni	NA	under	NA	right	under	NA	power	NA	yes	NA	0		S35_40	0	0	0	0	0	0	0	700	1010	755	125	73	735	93	0	0	0	0
36	1	8	bim	under	over	incong	both	uo	power	prec5	yes	yes	BimESC	0		S36_01	580	1055	1865	132	64	680	91	530	1105	1910	139	68	755	93	50	0	40	-5
36	2	7	bim	under	under	cong	both	uu	power	power	yes	yes	BimESC	0		S36_02	570	790	1085	147	72	570	94	555	805	1170	150	71	570	92	15	0	20	-65
36	3	6	bim	over	under	incong	both	ou	prec5	power	yes	yes	BimESC	0		S36_03	460	710	1040	154	78	555	90	450	810	850	159	70	570	93	10	-90	-5	185
36	4	7	bim	under	under	cong	both	uu	power	power	yes	yes	BimESC	0		S36_04	430	660	590	145	73	485	91	420	710	655	157	68	485	94	10	-40	10	-55
36	5	8	bim	under	over	incong	both	uo	prec5	prec5	no	yes	ESC_RH	0		S36_05	425	910	700	145	62	565	90	415	790	1005	154	65	515	94	10	130	70	-235
36	6	5	bim	over	over	cong	both	oo	prec5	prec5	yes	yes	BimESC	0		S36_06	410	695	870	147	67	465	88	405	665	870	152	69	460	88	5	35	5	5
36	7	6	bim	over	under	incong	both	ou	prec5	power	yes	yes	BimESC	0		S36_07	620	695	1145	150	68	475	91	605	810	740	162	55	450	93	15	-100	10	415
36	8	7	bim	under	under	cong	both	uu	power	power	yes	yes	BimESC	0		S36_08	400	520	590	146	83	435	112	390	610	665	160	68	420	91	10	-80	-70	-145
36	9	6	bim	over	under	incong	both	ou	prec5	power	yes	yes	BimESC	0		S36_09	425	535	830	139	86	465	93	410	680	680	157	64	435	93	15	-130	-25	125
36	10	8	bim	under	over	incong	both	uo	power	prec5	yes	yes	BimESC	0		S36_10	390	645	625	144	65	425	89	370	640	1165	158	68	440	93	20	25	30	-510
36	11	7	bim	under	under	cong	both	uu	power	power	yes	yes	BimESC	0		S36_11	465	660	475	147	64	420	91	455	630	475	155	56	355	94	10	40	35	35
36	12	8	bim	under	over	incong	both	uo	power	prec5	yes	yes	BimESC	0		S36_12	410	730	660	146	69	510	92	400	685	760	159	71	490	92	10	55	5	-95
36	13	8	bim	under	over	incong	both	uo	power	prec5	yes	yes	BimESC	0		S36_13	440	680	1025	143	69	470	86	425	705	745	154	64	455	91	15	-10	-45	235
36	14	5	bim	over	over	cong	both	oo	prec5	prec5	yes	yes	BimESC	0		S36_14	480	740	720	131	62	465	82	460	640	845	137	76	495	80	20	120	20	-105
36	15	6	bim	over	under	incong	both	ou	prec5	power	yes	yes	BimESC	0		S36_15	520	775	1080	133	96	750	91	525	815	825	130	81	665	97	-5	-45	0	255
36	16	5	bim	over	over	cong	both	oo	prec5	prec5	yes	yes	BimESC	0		S36_16	460	750	805	124	56	420	82	440	760	780	122	77	590	84	20	10	10	35
36	17	5	bim	over	over	cong	both	oo	prec5	prec5	yes	yes	BimESC	0		S36_17	390	645	855	89	64	415	46	385	715	840	75	65	465	43	5	-65	-20	-5
36	18	5	bim	over	over	cong	both	oo	prec5	prec5	yes	yes	BimESC	0		S36_18	410	690	820	99	52	360	46	400	700	785	84	60	420	42	10	0	10	45
36	19	6	bim	over	under	incong	both	ou	prec3	prec3	yes	no	ESC_LH	0		S36_19	415	860	1275	93	70	605	44	400	985	765	90	64	630	48	15	-110	-20	490
36	20	7	bim	under	under	cong	both	uu	power	power	yes	yes	BimESC	0		S36_20	475	675	520	145	67	455	96	460	675	555	151	69	465	93	15	15	15	-20
36	21	4	uni	NA	under	NA	right	under	NA	power	NA	yes	NA	0		S36_21	0	0	0	0	0	0	0	525	750	620	147	81	615	83	0	0	0	0
36	22	1	uni	over	NA	NA	left	over	prec5	NA	yes	NA	NA	0		S36_22	495	700	905	150	69	490	84	0	0	0	0	0	0	0	0	0	0	0
36	23	3	uni	under	NA	NA	left	under	power	NA	yes	NA	NA	0		S36_23	500	680	615	153	77	530	97	0	0	0	0	0	0	0	0	0	0	0
36	24	3	uni	under	NA	NA	left	under	power	NA	yes	NA	NA	0		S36_24	435	640	560	139	80	515	102	0	0	0	0	0	0	0	0	0	0	0
36	25	4	uni	NA	under	NA	right	under	NA	power	NA	yes	NA	0		S36_25	0	0	0	0	0	0	0	395	670	580	149	67	450	94	0	0	0	0
36	26	1	uni	over	NA	NA	left	over	prec5	NA	yes	NA	NA	0		S36_26	405	710	940	148	70	500	94	0	0	0	0	0	0	0	0	0	0	0
36	27	1	uni	over	NA	NA	left	over	prec5	NA	yes	NA	NA	0		S36_27	450	565	670	141	74	420	86	0	0	0	0	0	0	0	0	0	0	0
36	28	4	uni	NA	under	NA	right	under	NA	power	NA	yes	NA	0		S36_28	0	0	0	0	0	0	0	430	630	530	152	74	470	90	0	0	0	0
36	29	2	uni	NA	over	NA	right	over	NA	prec5	NA	yes	NA	0		S36_29	0	0	0	0	0	0	0	450	580	825	124	77	450	79	0	0	0	0
36	30	2	uni	NA	over	NA	right	over	NA	prec5	NA	yes	NA	0		S36_30	0	0	0	0	0	0	0	435	645	745	114	78	505	81	0	0	0	0
36	31	2	uni	NA	over	NA	right	over	NA	prec5	NA	yes	NA	0		S36_31	0	0	0	0	0	0	0	345	665	835	108	77	515	81	0	0	0	0
36	32	2	uni	NA	over	NA	right	over	NA	prec5	NA	yes	NA	0		S36_32	0	0	0	0	0	0	0	310	620	805	117	82	515	88	0	0	0	0
36	33	2	uni	NA	over	NA	right	over	NA	prec5	NA	yes	NA	0		S36_33	0	0	0	0	0	0	0	385	605	675	117	76	465	81	0	0	0	0
36	34	4	uni	NA	under	NA	right	under	NA	power	NA	yes	NA	0		S36_34	0	0	0	0	0	0	0	450	620	585	156	64	400	99	0	0	0	0
36	35	1	uni	over	NA	NA	left	over	prec5	NA	yes	NA	NA	0		S36_35	485	590	800	143	76	455	96	0	0	0	0	0	0	0	0	0	0	0
36	36	4	uni	NA	under	NA	right	under	NA	power	NA	yes	NA	0		S36_36	0	0	0	0	0	0	0	450	665	510	154	76	505	96	0	0	0	0
36	37	3	uni	under	NA	NA	left	under	power	NA	yes	NA	NA	0		S36_37	590	590	485	146	82	485	103	0	0	0	0	0	0	0	0	0	0	0
36	38	1	uni	over	NA	NA	left	over	prec5	NA	yes	NA	NA	0		S36_38	420	635	1025	122	74	475	84	0	0	0	0	0	0	0	0	0	0	0
36	39	3	uni	under	NA	NA	left	under	power	NA	yes	NA	NA	0		S36_39	465	580	565	136	83	485	107	0	0	0	0	0	0	0	0	0	0	0
36	40	3	uni	under	NA	NA	left	under	power	NA	yes	NA	NA	0		S36_40	405	650	505	138	75	490	94	0	0	0	0	0	0	0	0	0	0	0
37	1	8	bim	under	over	incong	both	uo	power	prec5	yes	yes	BimESC	0		S37_01	695	865	945	129	67	585	89	720	870	1085	140	68	595	89	-25	-30	5	-135
37	2	7	bim	under	under	cong	both	uu	power	power	yes	yes	BimESC	0		S37_02	665	635	835	134	67	425	90	655	670	750	140	63	425	88	10	-25	-25	60
37	3	7	bim	under	under	cong	both	uu	power	power	yes	yes	BimESC	0		S37_03	590	575	655	142	76	440	91	555	615	675	143	75	460	87	35	-5	-5	-25
37	4	8	bim	under	over	incong	both	uo	power	prec5	yes	yes	BimESC	0		S37_04	580	695	825	133	72	500	90	535	690	1030	145	72	500	86	45	50	50	-155
37	5	6	bim	over	under	incong	both	ou	prec5	power	yes	yes	BimESC	0		S37_05	480	640	1000	138	74	480	97	510	680	820	132	68	465	86	-30	-70	-70	110
37	6	6	bim	over	under	incong	both	ou	prec5	power	yes	yes	BimESC	0		S37_06	430	705	975	145	80	570	96	490	720	735	126	68	495	101	-60	-75	-55	185
37	7	6	bim	over	under	incong	both	ou	power	power	no	yes	ESC_RH	0		S37_07	270	625	890	149	71	450	90	265	665	795	147	70	470	84	5	-35	-35	60
37	8	6	bim	over	under	incong	both	ou	prec5	power	yes	yes	BimESC	0		S37_08	295	600	825	139	67	405	93	305	620	660	145	69	435	87	-10	-30	-30	135
37	9	5	bim	over	over	cong	both	oo	prec5	prec5	yes	yes	BimESC	0		S37_09	410	635	850	133	76	485	105	425	615	985	136	66	410	83	-15	5	5	-130
37	10	8	bim	under	over	incong	both	uo	power	prec5	yes	yes	BimESC	0		S37_10	330	645	900	137	70	455	89	330	620	955	143	64	400	87	0	25	25	-30
37	11	8	bim	under	over	incong	both	uo	power	prec5	yes	yes	BimESC	0		S37_11	375	675	755	129	70	475	91	375	650	900	142	64	420	85	0	25	25	-120
37	12	5	bim	over	over	cong	both	oo	prec5	prec5	yes	yes	BimESC	0		S37_12	270	590	1025	138	72	425	97	275	630	975	138	72	460	88	-5	-45	-45	5
37	13	5	bim	over	over	cong	both	oo	prec5	prec5	yes	yes	BimESC	0		S37_13	340	575	855	136	71	410	92	325	580	850	144	70	405	82	15	10	10	15
37	14	6	bim	over	under	incong	both	ou	prec5	power	yes	yes	BimESC	0		S37_14	320	560	925	148	69	390	90	315	595	780	144	73	435	90	5	-30	-30	115
37	15	7	bim	under	under	cong	both	uu	power	power	yes	yes	BimESC	0		S37_15	265	580	650	134	76	445	105	250	615	600	144	66	410	93	15	-20	-20	30
37	16	7	bim	under	under	cong	both	uu	power	power	yes	yes	BimESC	0		S37_16	270	555	585	144	78	440	91	260	565	580	150	74	425	87	10	0	0	5
37	17	5	bim	over	over	cong	both	oo	prec5	prec5	yes	yes	BimESC	0		S37_17	235	605	900	136	67	405	89	225	595	890	144	67	400	83	10	20	20	30
37	18	7	bim	under	under	cong	both	uu	power	power	yes	yes	BimESC	0		S37_18	310	555	605	145	73	410	92	305	555	595	151	72	400	86	5	5	5	15
37	19	5	bim	over	over	cong	both	oo	prec5	prec5	yes	yes	BimESC	0		S37_19	240	550	930	144	70	390	92	220	540	1005	152	73	395	84	20	30	30	-45
37	20	8	bim	under	over	incong	both	uo	power	prec5	yes	yes	BimESC	0		S37_20	200	680	790	133	65	445	87	185	595	1030	146	69	410	87	15	100	100	-140
37	21	1	uni	over	NA	NA	left	over	prec5	NA	yes	NA	NA	0		S37_21	310	585	890	131	66	385	77	0	0	0	0	0	0	0	0	0	0	0
37	22	3	uni	under	NA	NA	left	under	power	NA	yes	NA	NA	0		S37_22	260	560	615	138	77	435	86	0	0	0	0	0	0	0	0	0	0	0
37	23	2	uni	NA	over	NA	right	over	NA	prec5	NA	yes	NA	0		S37_23	0	0	0	0	0	0	0	290	570	975	146	74	430	97	0	0	0	0
37	24	3	uni	under	NA	NA	left	under	power	NA	yes	NA	NA	0		S37_24	310	580	620	135	85	500	124	0	0	0	0	0	0	0	0	0	0	0
37	25	1	uni	over	NA	NA	left	over	prec5	NA	yes	NA	NA	0		S37_25	300	565	855	149	81	460	79	0	0	0	0	0	0	0	0	0	0	0
37	26	1	uni	over	NA	NA	left	over	prec5	NA	yes	NA	NA	0		S37_26	380	535	820	134	75	405	81	0	0	0	0	0	0	0	0	0	0	0
37	27	3	uni	under	NA	NA	left	under	power	NA	yes	NA	NA	0		S37_27	290	540	515	135	78	425	84	0	0	0	0	0	0	0	0	0	0	0
37	28	4	uni	NA	under	NA	right	under	NA	power	NA	yes	NA	0		S37_28	0	0	0	0	0	0	0	270	575	615	143	73	425	90	0	0	0	0
37	29	4	uni	NA	under	NA	right	under	NA	power	NA	yes	NA	0		S37_29	0	0	0	0	0	0	0	265	540	565	142	79	430	86	0	0	0	0
37	30	1	uni	over	NA	NA	left	over	prec5	NA	yes	NA	NA	0		S37_30	305	575	890	138	77	445	84	0	0	0	0	0	0	0	0	0	0	0
37	31	4	uni	NA	under	NA	right	under	NA	power	NA	yes	NA	0		S37_31	0	0	0	0	0	0	0	365	570	540	149	78	445	87	0	0	0	0
37	32	2	uni	NA	over	NA	right	over	NA	prec5	NA	yes	NA	0		S37_32	0	0	0	0	0	0	0	245	540	920	144	77	420	86	0	0	0	0
37	33	4	uni	NA	under	NA	right	under	NA	power	NA	yes	NA	0		S37_33	0	0	0	0	0	0	0	260	495	535	143	78	390	84	0	0	0	0
37	34	3	uni	under	NA	NA	left	under	prec5	NA	no	NA	NA	0		S37_34	260	560	550	147	78	440	84	0	0	0	0	0	0	0	0	0	0	0
37	35	1	uni	over	NA	NA	left	over	prec5	NA	yes	NA	NA	0		S37_35	285	545	945	141	72	395	88	0	0	0	0	0	0	0	0	0	0	0
37	36	2	uni	NA	over	NA	right	over	NA	prec5	NA	yes	NA	0		S37_36	0	0	0	0	0	0	0	260	530	955	140	80	425	79	0	0	0	0
37	37	2	uni	NA	over	NA	right	over	NA	prec5	NA	yes	NA	0		S37_37	0	0	0	0	0	0	0	265	520	910	137	78	410	82	0	0	0	0
37	38	2	uni	NA	over	NA	right	over	NA	prec5	NA	yes	NA	0		S37_38	0	0	0	0	0	0	0	240	480	875	134	74	360	84	0	0	0	0
37	39	4	uni	NA	under	NA	right	under	NA	power	NA	yes	NA	0		S37_39	0	0	0	0	0	0	0	290	520	605	139	75	395	87	0	0	0	0
37	40	3	uni	under	NA	NA	left	under	power	NA	yes	NA	NA	0		S37_40	350	555	590	143	76	425	88	0	0	0	0	0	0	0	0	0	0	0
38	1	8	bim	under	over	incong	both	uo	prec3	prec3	no	yes	ESC_RH	0		S38_01	415	1050	2165	86	85	895	44	455	1055	1955	87	81	855	36	-40	-45	-125	85
38	2	7	bim	under	under	cong	both	uu	prec3	prec3	no	no	Neither	0		S38_02	425	740	1920	83	78	580	48	465	730	1710	78	77	565	56	-40	-30	-35	175
38	3	7	bim	under	under	cong	both	uu	power	power	yes	yes	BimESC	0		S38_03	430	1010	945	107	74	750	92	440	965	1055	106	82	795	86	-10	35	10	-100
38	4	7	bim	under	under	cong	both	uu	power	power	yes	yes	BimESC	0		S38_04	400	955	980	111	78	745	91	435	930	870	108	78	735	88	-35	-10	25	135
38	5	7	bim	under	under	cong	both	uu	power	power	yes	yes	BimESC	0		S38_05	350	970	870	115	80	775	90	355	1015	960	117	78	795	89	-5	-50	15	-75
38	6	6	bim	over	under	incong	both	ou	prec3	power	yes	yes	BimESC	0		S38_06	385	1025	1445	73	66	680	42	440	985	1210	104	81	800	87	-55	-15	15	250
38	7	8	bim	under	over	incong	both	uo	prec3	prec3	no	yes	ESC_RH	0		S38_07	505	1035	1400	79	66	685	43	550	930	1420	70	74	695	41	-45	60	5	-15
38	8	5	bim	over	over	cong	both	oo	prec3	prec3	yes	yes	BimESC	0		S38_08	565	740	1495	82	88	655	56	670	635	1625	77	85	545	48	-105	0	-30	-160
38	9	6	bim	over	under	incong	both	ou	prec3	power	yes	yes	BimESC	0		S38_09	535	850	1500	84	77	660	46	620	810	1085	114	74	605	86	-85	-45	-5	410
38	10	5	bim	over	over	cong	both	oo	prec3	prec3	yes	yes	BimESC	0		S38_10	340	895	1245	75	84	755	50	410	830	1325	72	80	665	45	-70	-5	-5	-85
38	11	5	bim	over	over	cong	both	oo	prec3	prec3	yes	yes	BimESC	0		S38_11	475	880	1270	65	70	615	40	495	835	1385	70	70	585	37	-20	25	25	-90
38	12	7	bim	under	under	cong	both	uu	power	power	yes	yes	BimESC	0		S38_12	320	830	985	118	75	620	90	335	820	870	115	78	645	85	-15	-5	-5	110
38	13	8	bim	under	over	incong	both	uo	prec3	prec3	no	yes	ESC_RH	0		S38_13	295	765	1835	70	79	610	59	310	700	1910	65	87	610	44	-15	50	-25	-100
38	14	8	bim	under	over	incong	both	uo	prec3	prec3	no	yes	ESC_RH	0		S38_14	440	995	1280	67	80	805	50	585	865	1640	65	84	730	47	-145	-15	0	-360
38	15	5	bim	over	over	cong	both	oo	prec3	prec3	yes	yes	BimESC	0		S38_15	565	710	1375	69	80	570	43	580	705	1470	67	81	575	43	-15	-10	105	10
38	16	6	bim	over	under	incong	both	ou	prec3	power	yes	yes	BimESC	0		S38_16	400	885	1435	65	81	725	45	475	1065	1350	100	66	700	88	-75	-255	30	115
38	17	8	bim	under	over	incong	both	uo	prec3	prec3	no	yes	ESC_RH	0		S38_17	340	695	1395	65	85	600	45	375	785	1320	98	97	765	47	-35	-125	-45	30
38	18	5	bim	over	over	cong	both	oo	prec3	prec3	yes	yes	BimESC	0		S38_18	440	905	1210	67	63	570	42	460	835	1470	73	67	560	41	-20	50	20	-240
38	19	6	bim	over	under	incong	both	ou	prec3	prec3	yes	no	ESC_LH	0		S38_19	440	840	1455	66	80	680	43	560	880	1590	71	74	650	46	-120	-160	90	-45
38	20	6	bim	over	under	incong	both	ou	prec3	prec3	yes	no	ESC_LH	0		S38_20	305	765	1355	66	80	615	45	355	840	1285	69	74	625	45	-50	-125	70	140
38	21	1	uni	over	NA	NA	left	over	prec3	NA	yes	NA	NA	0		S38_21	385	770	1085	63	82	635	47	0	0	0	0	0	0	0	0	0	0	0
38	22	2	uni	NA	over	NA	right	over	NA	prec3	NA	yes	NA	0		S38_22	0	0	0	0	0	0	0	350	695	1240	73	80	560	44	0	0	0	0
38	23	2	uni	NA	over	NA	right	over	NA	prec3	NA	yes	NA	0		S38_23	0	0	0	0	0	0	0	395	705	940	79	80	570	46	0	0	0	0
38	24	3	uni	under	NA	NA	left	under	power	NA	yes	NA	NA	0		S38_24	345	680	860	110	79	540	88	0	0	0	0	0	0	0	0	0	0	0
38	25	3	uni	under	NA	NA	left	under	power	NA	yes	NA	NA	0		S38_25	310	705	835	115	77	550	89	0	0	0	0	0	0	0	0	0	0	0
38	26	3	uni	under	NA	NA	left	under	power	NA	yes	NA	NA	0		S38_26	270	680	780	119	75	510	93	0	0	0	0	0	0	0	0	0	0	0
38	27	1	uni	over	NA	NA	left	over	prec3	NA	yes	NA	NA	0		S38_27	350	810	1135	117	66	540	49	0	0	0	0	0	0	0	0	0	0	0
38	28	1	uni	over	NA	NA	left	over	prec3	NA	yes	NA	NA	0		S38_28	330	635	1130	76	83	530	42	0	0	0	0	0	0	0	0	0	0	0
38	29	4	uni	NA	under	NA	right	under	NA	power	NA	yes	NA	0		S38_29	0	0	0	0	0	0	0	425	745	695	121	77	575	86	0	0	0	0
38	30	2	uni	NA	over	NA	right	over	NA	prec3	NA	yes	NA	0		S38_30	0	0	0	0	0	0	0	325	735	1210	76	78	580	48	0	0	0	0
38	31	2	uni	NA	over	NA	right	over	NA	prec3	NA	yes	NA	0		S38_31	0	0	0	0	0	0	0	355	695	1140	71	77	535	44	0	0	0	0
38	32	3	uni	under	NA	NA	left	under	power	NA	yes	NA	NA	0		S38_32	325	705	795	117	76	540	92	0	0	0	0	0	0	0	0	0	0	0
38	33	4	uni	NA	under	NA	right	under	NA	power	NA	yes	NA	0		S38_33	0	0	0	0	0	0	0	355	700	715	126	77	545	90	0	0	0	0
38	34	1	uni	over	NA	NA	left	over	prec3	NA	yes	NA	NA	0		S38_34	320	680	1195	64	80	550	48	0	0	0	0	0	0	0	0	0	0	0
38	35	2	uni	NA	over	NA	right	over	NA	prec3	NA	yes	NA	0		S38_35	0	0	0	0	0	0	0	360	660	1230	70	81	535	47	0	0	0	0
38	36	4	uni	NA	under	NA	right	under	NA	power	NA	yes	NA	0		S38_36	0	0	0	0	0	0	0	395	665	745	121	81	540	88	0	0	0	0
38	37	4	uni	NA	under	NA	right	under	NA	power	NA	yes	NA	0		S38_37	0	0	0	0	0	0	0	345	645	745	120	75	485	89	0	0	0	0
38	38	4	uni	NA	under	NA	right	under	NA	power	NA	yes	NA	0		S38_38	0	0	0	0	0	0	0	295	655	695	122	80	525	86	0	0	0	0
38	39	3	uni	under	NA	NA	left	under	power	NA	yes	NA	NA	0		S38_39	335	685	775	120	76	525	90	0	0	0	0	0	0	0	0	0	0	0
38	40	1	uni	over	NA	NA	left	over	prec3	NA	yes	NA	NA	0		S38_40	465	670	1135	97	62	420	46	0	0	0	0	0	0	0	0	0	0	0
39	1	6	bim	over	under	incong	both	ou	prec5	power	yes	yes	BimESC	0		S39_01	600	1100	1265	123	83	915	89	610	1170	890	117	88	1035	93	-10	-80	-80	295
39	2	5	bim	over	over	cong	both	oo	prec3	prec3	yes	yes	BimESC	0		S39_02	720	930	1265	78	74	690	32	710	885	1255	79	79	705	39	10	55	15	25
39	3	7	bim	under	under	cong	both	uu	power	power	yes	yes	BimESC	0		S39_03	805	940	920	133	79	745	96	775	990	820	130	80	795	94	30	-20	-20	80
39	4	5	bim	over	over	cong	both	oo	prec3	prec3	yes	yes	BimESC	0		S39_04	420	1140	1355	75	77	880	41	385	1100	1435	69	83	915	42	35	75	25	-55
39	5	8	bim	under	over	incong	both	uo	power	prec3	yes	yes	BimESC	2		S39_05	1250	835	995	125	74	620	93	1250	870	1225	78	74	645	48	0	-35	-30	-260
39	6	7	bim	under	under	cong	both	uu	power	power	yes	yes	BimESC	0		S39_06	605	940	820	125	81	765	95	575	965	780	127	84	815	100	30	5	25	65
39	7	5	bim	over	over	cong	both	oo	prec3	prec3	yes	yes	BimESC	0		S39_07	530	1130	1215	79	68	770	43	460	1040	1235	77	83	865	48	70	160	30	10
39	8	6	bim	over	under	incong	both	ou	prec3	power	yes	yes	BimESC	0		S39_08	705	1045	1215	123	70	730	41	500	1275	960	127	82	1045	97	205	-25	-25	230
39	9	7	bim	under	under	cong	both	uu	power	power	yes	yes	BimESC	0		S39_09	810	740	705	116	79	585	94	785	730	810	125	81	595	94	25	35	35	-70
39	10	8	bim	under	over	incong	both	uo	prec5	prec3	no	yes	ESC_RH	0		S39_10	625	845	1180	85	75	635	54	595	1025	1030	77	70	715	47	30	-150	-275	-125
39	11	6	bim	over	under	incong	both	ou	prec5	prec5	yes	no	ESC_LH	0		S39_11	720	1295	1380	100	64	835	75	675	1320	960	119	85	1130	106	45	20	-5	415
39	12	6	bim	over	under	incong	both	ou	prec5	power	yes	yes	BimESC	0		S39_12	615	880	1250	142	85	755	136	565	990	950	130	80	790	99	50	-60	-5	295
39	13	5	bim	over	over	cong	both	oo	prec3	prec3	yes	yes	BimESC	0		S39_13	430	935	1315	114	72	675	43	130	1235	1380	109	76	945	41	300	0	0	-65
39	14	8	bim	under	over	incong	both	uo	power	prec5	yes	yes	BimESC	0		S39_14	565	895	1345	129	83	745	102	505	970	1365	132	86	840	107	60	-15	-15	-35
39	15	6	bim	over	under	incong	both	ou	prec3	power	yes	yes	BimESC	0		S39_15	565	895	1395	99	87	785	48	715	920	930	118	78	715	93	-150	-175	-100	365
39	16	5	bim	over	over	cong	both	oo	prec3	prec3	yes	yes	BimESC	0		S39_16	410	860	1330	73	76	655	49	410	835	1360	73	79	660	39	0	25	10	-20
39	17	8	bim	under	over	incong	both	uo	prec5	prec3	no	yes	ESC_RH	0		S39_17	435	970	1100	132	85	825	92	400	965	1260	84	81	785	48	35	40	50	-110
39	18	7	bim	under	under	cong	both	uu	power	power	yes	yes	BimESC	0		S39_18	515	785	905	120	79	620	94	470	825	750	127	81	675	92	45	5	5	160
39	19	7	bim	under	under	cong	both	uu	power	power	yes	yes	BimESC	0		S39_19	430	750	780	125	80	605	94	450	725	670	123	81	590	96	-20	5	5	115
39	20	8	bim	under	over	incong	both	uo	power	prec3	yes	yes	BimESC	0		S39_20	710	985	1015	115	81	800	95	710	950	1145	105	87	835	50	0	35	45	-85
39	21	2	uni	NA	over	NA	right	over	NA	prec3	NA	yes	NA	0		S39_21	0	0	0	0	0	0	0	735	660	1185	75	79	525	48	0	0	0	0
39	22	1	uni	over	NA	NA	left	over	prec3	NA	yes	NA	NA	0		S39_22	640	725	1350	83	78	570	51	0	0	0	0	0	0	0	0	0	0	0
39	23	4	uni	NA	under	NA	right	under	NA	power	NA	yes	NA	0		S39_23	0	0	0	0	0	0	0	445	665	615	122	84	565	93	0	0	0	0
39	24	1	uni	over	NA	NA	left	over	prec3	NA	yes	NA	NA	0		S39_24	400	745	1090	81	82	615	51	0	0	0	0	0	0	0	0	0	0	0
39	25	3	uni	under	NA	NA	left	under	power	NA	yes	NA	NA	0		S39_25	450	795	700	115	87	695	94	0	0	0	0	0	0	0	0	0	0	0
39	26	2	uni	NA	over	NA	right	over	NA	prec3	NA	yes	NA	0		S39_26	0	0	0	0	0	0	0	425	805	1090	86	80	650	41	0	0	0	0
39	27	3	uni	under	NA	NA	left	under	power	NA	yes	NA	NA	0		S39_27	445	835	750	134	83	695	95	0	0	0	0	0	0	0	0	0	0	0
39	28	1	uni	over	NA	NA	left	over	prec3	NA	yes	NA	NA	0		S39_28	635	720	1140	83	75	545	50	0	0	0	0	0	0	0	0	0	0	0
39	29	2	uni	NA	over	NA	right	over	NA	prec3	NA	yes	NA	0		S39_29	0	0	0	0	0	0	0	220	1075	1220	76	87	945	48	0	0	0	0
39	30	3	uni	under	NA	NA	left	under	power	NA	yes	NA	NA	0		S39_30	535	680	625	128	80	545	87	0	0	0	0	0	0	0	0	0	0	0
39	31	1	uni	over	NA	NA	left	over	prec3	NA	yes	NA	NA	0		S39_31	345	710	955	83	74	530	49	0	0	0	0	0	0	0	0	0	0	0
39	32	1	uni	over	NA	NA	left	over	prec3	NA	yes	NA	NA	0		S39_32	430	710	910	86	80	575	46	0	0	0	0	0	0	0	0	0	0	0
39	33	3	uni	under	NA	NA	left	under	power	NA	yes	NA	NA	0		S39_33	600	790	740	122	79	625	97	0	0	0	0	0	0	0	0	0	0	0
39	34	4	uni	NA	under	NA	right	under	NA	power	NA	yes	NA	0		S39_34	0	0	0	0	0	0	0	360	665	755	127	84	560	93	0	0	0	0
39	35	2	uni	NA	over	NA	right	over	NA	prec3	NA	yes	NA	0		S39_35	0	0	0	0	0	0	0	480	700	895	92	82	575	45	0	0	0	0
39	36	4	uni	NA	under	NA	right	under	NA	power	NA	yes	NA	0		S39_36	0	0	0	0	0	0	0	390	680	570	125	83	570	92	0	0	0	0
39	37	2	uni	NA	over	NA	right	over	NA	prec3	NA	yes	NA	0		S39_37	0	0	0	0	0	0	0	400	720	1090	77	81	590	47	0	0	0	0
39	38	4	uni	NA	under	NA	right	under	NA	power	NA	yes	NA	0		S39_38	0	0	0	0	0	0	0	410	880	635	120	86	765	94	0	0	0	0
39	39	3	uni	under	NA	NA	left	under	power	NA	yes	NA	NA	0		S39_39	435	665	735	124	81	545	94	0	0	0	0	0	0	0	0	0	0	0
39	40	4	uni	NA	under	NA	right	under	NA	power	NA	yes	NA	0		S39_40	0	0	0	0	0	0	0	300	705	595	127	84	600	96	0	0	0	0
40	1	8	bim	under	over	incong	both	uo	power	prec5	yes	yes	BimESC	0		S40_01	395	810	990	135	67	545	87	415	780	1075	119	81	635	82	-20	10	-20	-105
40	2	8	bim	under	over	incong	both	uo	power	prec5	yes	yes	BimESC	0		S40_02	415	1030	895	142	73	760	89	440	935	1010	129	78	735	83	-25	70	35	-80
40	3	7	bim	under	under	cong	both	uu	power	power	yes	yes	BimESC	0		S40_03	910	565	985	133	69	395	90	915	575	850	131	69	400	92	-5	-15	-20	115
40	4	5	bim	over	over	cong	both	oo	power	power	no	no	Neither	0		S40_04	810	685	920	127	71	485	89	815	665	980	124	74	495	87	-5	15	10	-50
40	5	5	bim	over	over	cong	both	oo	power	prec5	no	yes	ESC_RH	0		S40_05	570	740	895	137	78	580	87	525	770	1060	132	79	615	89	45	15	-5	-170
40	6	5	bim	over	over	cong	both	oo	power	prec5	no	yes	ESC_RH	0		S40_06	545	795	1010	132	71	570	89	555	745	1055	127	78	580	84	-10	40	20	-25
40	7	6	bim	over	under	incong	both	ou	prec5	power	yes	yes	BimESC	0		S40_07	850	705	960	132	69	490	89	865	680	705	126	76	520	91	-15	10	-5	250
40	8	6	bim	over	under	incong	both	ou	prec5	power	yes	yes	BimESC	0		S40_08	1040	560	925	138	73	415	85	1055	580	750	134	77	455	93	-15	-35	-10	165
40	9	8	bim	under	over	incong	both	uo	power	prec5	yes	yes	BimESC	0		S40_09	960	560	695	133	73	410	87	995	530	885	132	77	410	83	-35	-5	-5	-195
40	10	5	bim	over	over	cong	both	oo	prec5	prec5	yes	yes	BimESC	0		S40_10	765	520	890	139	75	395	84	775	515	825	128	78	405	84	-10	-5	5	70
40	11	7	bim	under	under	cong	both	uu	power	power	yes	yes	BimESC	0		S40_11	725	525	715	129	70	370	88	740	545	705	127	72	395	92	-15	-35	-35	-25
40	12	7	bim	under	under	cong	both	uu	power	power	yes	yes	BimESC	0		S40_12	425	700	615	131	82	580	89	440	700	595	131	86	605	92	-15	-15	-15	5
40	13	6	bim	over	under	incong	both	ou	power	power	no	yes	ESC_RH	0		S40_13	705	570	870	137	71	410	87	715	610	560	134	76	470	91	-10	-50	-45	265
40	14	5	bim	over	over	cong	both	oo	power	prec5	no	yes	ESC_RH	0		S40_14	370	805	915	133	83	675	88	405	765	825	136	83	640	90	-35	5	-15	75
40	15	6	bim	over	under	incong	both	ou	prec5	power	yes	yes	BimESC	0		S40_15	370	770	780	137	81	625	87	395	770	655	136	83	640	92	-25	-25	-25	100
40	16	6	bim	over	under	incong	both	ou	prec5	power	yes	yes	BimESC	0		S40_16	755	625	775	134	74	465	85	770	620	750	135	76	470	91	-15	-10	-15	10
40	17	7	bim	under	under	cong	both	uu	power	power	yes	yes	BimESC	0		S40_17	605	580	595	129	78	455	90	615	585	590	135	78	460	89	-10	-15	-15	-10
40	18	7	bim	under	under	cong	both	uu	power	power	yes	yes	BimESC	0		S40_18	410	730	610	126	81	595	88	420	730	580	130	83	610	91	-10	-10	-10	20
40	19	8	bim	under	over	incong	both	uo	power	prec5	yes	yes	BimESC	0		S40_19	810	655	740	129	72	475	89	820	645	825	131	80	525	86	-10	0	0	-85
40	20	8	bim	under	over	incong	both	uo	power	prec5	yes	yes	BimESC	0		S40_20	720	670	685	133	73	495	87	745	630	815	124	80	510	80	-25	15	5	-125
40	21	1	uni	over	NA	NA	left	over	power	NA	no	NA	NA	0		S40_21	365	825	745	135	66	550	90	0	0	0	0	0	0	0	0	0	0	0
40	22	2	uni	NA	over	NA	right	over	NA	prec5	NA	yes	NA	0		S40_22	0	0	0	0	0	0	0	405	660	860	132	79	525	77	0	0	0	0
40	23	3	uni	under	NA	NA	left	under	power	NA	yes	NA	NA	0		S40_23	605	550	675	132	75	415	88	0	0	0	0	0	0	0	0	0	0	0
40	24	4	uni	NA	under	NA	right	under	NA	power	NA	yes	NA	0		S40_24	0	0	0	0	0	0	0	510	550	555	131	81	450	86	0	0	0	0
40	25	1	uni	over	NA	NA	left	over	power	NA	no	NA	NA	0		S40_25	740	495	935	141	79	395	86	0	0	0	0	0	0	0	0	0	0	0
40	26	2	uni	NA	over	NA	right	over	NA	prec5	NA	yes	NA	0		S40_26	0	0	0	0	0	0	0	435	610	895	136	76	470	86	0	0	0	0
40	27	3	uni	under	NA	NA	left	under	power	NA	yes	NA	NA	0		S40_27	405	560	565	131	76	430	89	0	0	0	0	0	0	0	0	0	0	0
40	28	4	uni	NA	under	NA	right	under	NA	power	NA	yes	NA	0		S40_28	0	0	0	0	0	0	0	435	605	530	138	82	500	90	0	0	0	0
40	29	1	uni	over	NA	NA	left	over	power	NA	no	NA	NA	0		S40_29	425	580	970	136	76	445	90	0	0	0	0	0	0	0	0	0	0	0
40	30	2	uni	NA	over	NA	right	over	NA	prec5	NA	yes	NA	0		S40_30	0	0	0	0	0	0	0	480	645	860	129	84	545	83	0	0	0	0
40	31	4	uni	NA	under	NA	right	under	NA	power	NA	yes	NA	0		S40_31	0	0	0	0	0	0	0	475	595	515	134	82	490	91	0	0	0	0
40	32	2	uni	NA	over	NA	right	over	NA	prec5	NA	yes	NA	0		S40_32	0	0	0	0	0	0	0	435	610	880	135	80	490	87	0	0	0	0
40	33	4	uni	NA	under	NA	right	under	NA	power	NA	yes	NA	0		S40_33	0	0	0	0	0	0	0	520	580	535	134	80	470	91	0	0	0	0
40	34	3	uni	under	NA	NA	left	under	power	NA	yes	NA	NA	0		S40_34	355	620	620	128	77	485	89	0	0	0	0	0	0	0	0	0	0	0
40	35	4	uni	NA	under	NA	right	under	NA	power	NA	yes	NA	0		S40_35	0	0	0	0	0	0	0	485	640	575	133	79	510	90	0	0	0	0
40	36	3	uni	under	NA	NA	left	under	power	NA	yes	NA	NA	0		S40_36	525	530	560	123	76	405	88	0	0	0	0	0	0	0	0	0	0	0
40	37	2	uni	NA	over	NA	right	over	NA	prec5	NA	yes	NA	0		S40_37	0	0	0	0	0	0	0	435	580	845	130	78	455	90	0	0	0	0
40	38	1	uni	over	NA	NA	left	over	power	NA	no	NA	NA	0		S40_38	380	640	870	133	78	505	88	0	0	0	0	0	0	0	0	0	0	0
40	39	3	uni	under	NA	NA	left	under	power	NA	yes	NA	NA	0		S40_39	410	570	560	126	80	460	88	0	0	0	0	0	0	0	0	0	0	0
40	40	1	uni	over	NA	NA	left	over	power	NA	no	NA	NA	0		S40_40	395	550	865	130	79	440	87	0	0	0	0	0	0	0	0	0	0	0
41	1	6	bim	over	under	incong	both	ou	power	power	no	yes	ESC_RH	0		S41_01	895	855	1210	132	75	645	96	935	875	1130	128	78	685	77	-40	-60	-60	20
41	2	7	bim	under	under	cong	both	uu	power	power	yes	yes	BimESC	0		S41_02	315	625	715	142	81	510	124	325	615	755	131	78	485	98	-10	0	0	-40
41	3	8	bim	under	over	incong	both	uo	power	prec5	yes	yes	BimESC	0		S41_03	325	760	1010	141	70	535	107	340	675	1165	132	77	520	91	-15	70	70	-85
41	4	8	bim	under	over	incong	both	uo	power	power	yes	no	ESC_LH	0		S41_04	250	865	835	133	74	640	100	280	790	1220	112	76	605	81	-30	45	20	-365
41	5	6	bim	over	under	incong	both	ou	prec5	prec5	yes	no	ESC_LH	0		S41_05	495	875	925	146	77	680	110	540	860	990	138	77	660	89	-45	-30	-30	-95
41	6	5	bim	over	over	cong	both	oo	power	prec5	no	yes	ESC_RH	0		S41_06	455	695	785	150	81	565	94	465	670	785	125	82	555	77	-10	15	20	20
41	7	8	bim	under	over	incong	both	uo	prec5	prec5	no	yes	ESC_RH	0		S41_07	725	700	685	141	71	500	98	740	630	860	113	76	480	76	-15	55	35	-140
41	8	5	bim	over	over	cong	both	oo	prec5	power	yes	no	ESC_LH	0		S41_08	625	595	825	139	78	470	71	630	585	845	109	78	460	78	-5	5	10	-10
41	9	6	bim	over	under	incong	both	ou	power	power	no	yes	ESC_RH	0		S41_09	310	740	840	141	76	565	88	355	735	830	128	93	690	119	-45	-40	-40	-30
41	10	7	bim	under	under	cong	both	uu	power	power	yes	yes	BimESC	0		S41_10	595	600	645	143	79	480	118	610	585	540	133	87	510	93	-15	0	0	105
41	11	8	bim	under	over	incong	both	uo	prec5	prec5	no	yes	ESC_RH	0		S41_11	355	625	580	141	84	530	119	350	680	735	133	87	595	84	5	-50	-50	-205
41	12	5	bim	over	over	cong	both	oo	prec5	power	yes	no	ESC_LH	0		S41_12	355	610	670	130	78	480	79	365	595	820	108	81	490	63	-10	5	5	-145
41	13	6	bim	over	under	incong	both	ou	prec5	prec5	yes	no	ESC_LH	0		S41_13	515	615	715	138	89	555	108	540	610	765	129	86	530	96	-25	-20	-20	-70
41	14	5	bim	over	over	cong	both	oo	prec5	prec5	yes	yes	BimESC	0		S41_14	335	640	750	113	83	535	59	360	615	740	100	83	515	61	-25	0	0	10
41	15	5	bim	over	over	cong	both	oo	power	power	no	no	Neither	0		S41_15	280	630	755	101	81	515	61	290	605	860	96	84	515	58	-10	15	15	-90
41	16	7	bim	under	under	cong	both	uu	power	power	yes	yes	BimESC	0		S41_16	340	570	540	145	88	505	112	335	605	570	129	89	545	102	5	-30	-30	-60
41	17	7	bim	under	under	cong	both	uu	power	prec5	yes	no	ESC_LH	0		S41_17	325	615	670	149	89	550	121	345	615	625	140	89	550	116	-20	-20	-20	25
41	18	8	bim	under	over	incong	both	uo	power	prec5	yes	yes	BimESC	0		S41_18	400	690	535	141	83	575	91	455	600	840	107	85	515	79	-55	35	35	-270
41	19	6	bim	over	under	incong	both	ou	power	prec5	no	no	Neither	1	wrongpath
41	20	7	bim	under	under	cong	both	uu	power	power	yes	yes	BimESC	0		S41_20	390	535	575	148	89	480	112	365	580	615	140	89	520	113	25	-20	-20	-60
41	21	3	uni	under	NA	NA	left	under	power	NA	yes	NA	NA	0		S41_21	545	665	505	145	88	590	115	0	0	0	0	0	0	0	0	0	0	0
41	22	2	uni	NA	over	NA	right	over	NA	prec5	NA	yes	NA	0		S41_22	0	0	0	0	0	0	0	375	615	745	105	85	525	59	0	0	0	0
41	23	3	uni	under	NA	NA	left	under	power	NA	yes	NA	NA	0		S41_23	385	645	500	150	89	575	108	0	0	0	0	0	0	0	0	0	0	0
41	24	2	uni	NA	over	NA	right	over	NA	prec5	NA	yes	NA	0		S41_24	0	0	0	0	0	0	0	610	605	685	91	86	525	72	0	0	0	0
41	25	1	uni	over	NA	NA	left	over	prec5	NA	yes	NA	NA	0		S41_25	325	590	730	99	82	485	64	0	0	0	0	0	0	0	0	0	0	0
41	26	1	uni	over	NA	NA	left	over	prec5	NA	yes	NA	NA	0		S41_26	325	590	725	105	83	495	61	0	0	0	0	0	0	0	0	0	0	0
41	27	4	uni	NA	under	NA	right	under	NA	power	NA	yes	NA	0		S41_27	0	0	0	0	0	0	0	305	535	545	136	90	485	115	0	0	0	0
41	28	4	uni	NA	under	NA	right	under	NA	power	NA	yes	NA	0		S41_28	0	0	0	0	0	0	0	290	525	605	131	89	470	102	0	0	0	0
41	29	3	uni	under	NA	NA	left	under	power	NA	yes	NA	NA	0		S41_29	305	515	550	150	87	455	114	0	0	0	0	0	0	0	0	0	0	0
41	30	1	uni	over	NA	NA	left	over	prec5	NA	yes	NA	NA	0		S41_30	360	790	815	136	86	685	74	0	0	0	0	0	0	0	0	0	0	0
41	31	3	uni	under	NA	NA	left	under	power	NA	yes	NA	NA	0		S41_31	470	560	550	150	86	485	105	0	0	0	0	0	0	0	0	0	0	0
41	32	4	uni	NA	under	NA	right	under	NA	power	NA	yes	NA	0		S41_32	0	0	0	0	0	0	0	535	550	655	133	89	495	107	0	0	0	0
41	33	4	uni	NA	under	NA	right	under	NA	power	NA	yes	NA	0		S41_33	0	0	0	0	0	0	0	400	540	580	127	88	480	100	0	0	0	0
41	34	2	uni	NA	over	NA	right	over	NA	prec5	NA	yes	NA	0		S41_34	0	0	0	0	0	0	0	290	625	810	114	80	505	76	0	0	0	0
41	35	1	uni	over	NA	NA	left	over	prec5	NA	yes	NA	NA	0		S41_35	355	690	765	97	84	585	63	0	0	0	0	0	0	0	0	0	0	0
41	36	2	uni	NA	over	NA	right	over	NA	prec5	NA	yes	NA	0		S41_36	0	0	0	0	0	0	0	320	600	780	100	86	520	78	0	0	0	0
41	37	1	uni	over	NA	NA	left	over	prec5	NA	yes	NA	NA	0		S41_37	330	625	725	101	85	540	65	0	0	0	0	0	0	0	0	0	0	0
41	38	2	uni	NA	over	NA	right	over	NA	prec5	NA	yes	NA	0		S41_38	0	0	0	0	0	0	0	370	620	750	101	85	530	75	0	0	0	0
41	39	4	uni	NA	under	NA	right	under	NA	power	NA	yes	NA	0		S41_39	0	0	0	0	0	0	0	375	555	580	135	90	505	109	0	0	0	0
41	40	3	uni	under	NA	NA	left	under	power	NA	yes	NA	NA	0		S41_40	300	620	600	146	90	565	117	0	0	0	0	0	0	0	0	0	0	0
